# Supplementary material for: 1-Benzoyl-3-[4-(3-benzoyl­thio­ureido)phen­yl]thio­urea
Source: Acta Crystallogr Sect E Struct Rep Online. 2010 Nov 13;66(Pt 12):o3182. doi: 10.1107/S160053681004599X (PMC3011532; doi:10.1107/S160053681004599X)
Supplement: Supplementary file 2 [file e-66-o3182-Isup2.hkl]

# 
# h,k,l, Fc-squared, Fo-squared, sigma(Fo-squared) and status flag 
# 
data_I
_shelx_title ' ' 
_shelx_refln_list_code          4 
_shelx_F_calc_maximum      109.37 
_exptl_crystal_F_000       452.00 
_reflns_d_resolution_high  0.7967 
 
loop_ 
 _symmetry_equiv_pos_as_xyz 
 'x, y, z' 
 '-x+1/2, y+1/2, -z+1/2' 
 '-x, -y, -z' 
 'x-1/2, -y-1/2, z-1/2' 
 
_cell_length_a    11.5126 
_cell_length_b     4.5279 
_cell_length_c    20.2091 
_cell_angle_alpha  90.000 
_cell_angle_beta  101.146 
_cell_angle_gamma  90.000 
 
_shelx_F_squared_multiplier     1.000 
 
loop_ 
 _refln_index_h 
 _refln_index_k 
 _refln_index_l 
 _refln_F_squared_calc 
 _refln_F_squared_meas 
 _refln_F_squared_sigma 
 _refln_observed_status 
   2   0   0       44.53       29.25      4.72 o 
   4   0   0     1027.76     1030.98     20.01 o 
   6   0   0      348.43      331.01      9.42 o 
   8   0   0        0.16        2.30      1.81 o 
  10   0   0       18.00       23.62      4.64 o 
  12   0   0      217.67      244.72     20.06 o 
  14   0   0        2.07        7.77     11.12 o 
   1   1   0       34.46       33.64      2.57 o 
   2   1   0     3958.67     4247.11     51.35 o 
   3   1   0     2526.18     2781.60     31.22 o 
   4   1   0      576.90      614.65      8.98 o 
   5   1   0        1.85        1.81      1.78 o 
   6   1   0       97.21       93.96      3.53 o 
   7   1   0       87.96       93.41      3.91 o 
   8   1   0       99.57       90.96      7.44 o 
   9   1   0       25.62       23.25      3.39 o 
  10   1   0       61.62       65.78      5.18 o 
  11   1   0       15.52       16.01      4.25 o 
  12   1   0       44.83       51.76      7.96 o 
  13   1   0        8.45        9.38      7.05 o 
   0   2   0      741.54      683.47     25.02 o 
   1   2   0      414.55      377.59      9.33 o 
   2   2   0      117.92      124.10     13.41 o 
   3   2   0      454.79      485.64     14.27 o 
   4   2   0       36.79       29.66      3.49 o 
   5   2   0      132.43      125.13      4.06 o 
   6   2   0      154.91      157.01      4.72 o 
   7   2   0     1266.36     1219.49     17.77 o 
   8   2   0      514.56      501.48     11.45 o 
   9   2   0       13.94       12.92      3.50 o 
  10   2   0       33.34       35.46      5.00 o 
  11   2   0        7.37       10.92      4.77 o 
  12   2   0       16.92       17.53      4.99 o 
  13   2   0        3.42        8.08      7.82 o 
   1   3   0      564.74      586.54     14.40 o 
   2   3   0       96.15       94.35      7.59 o 
   3   3   0       52.53       45.48      5.08 o 
   4   3   0      133.96      127.70      6.25 o 
   5   3   0      117.09      115.94      5.29 o 
   6   3   0       50.77       59.47      5.16 o 
   7   3   0       72.94       64.18      5.38 o 
   8   3   0       14.52       10.89      3.71 o 
   9   3   0       28.26       33.37      5.33 o 
  10   3   0       22.11       24.63      6.33 o 
  11   3   0        0.16        1.82      4.37 o 
  12   3   0        4.83        6.93      6.10 o 
   0   4   0        0.05        0.80      3.73 o 
   1   4   0       49.87       33.96      4.53 o 
   2   4   0       10.03       12.98      7.81 o 
   3   4   0        6.44        8.54      7.96 o 
   4   4   0        0.91        9.59      4.69 o 
   5   4   0       44.95       41.03      5.47 o 
   6   4   0      159.03      139.13      8.64 o 
   7   4   0        6.82        9.03      4.76 o 
   8   4   0        6.04        8.21      6.36 o 
   9   4   0        3.41        6.68      6.66 o 
  10   4   0        0.06        2.79      7.12 o 
   1   5   0       12.51       20.90      5.58 o 
   2   5   0        0.62        2.86      4.47 o 
   3   5   0        0.13       -2.29      6.26 o 
   4   5   0        3.69        3.92      6.98 o 
   5   5   0        5.53       12.78      9.43 o 
   6   5   0        5.16       20.65      7.74 o 
 -13   0   1       82.75       83.81     14.47 o 
 -11   0   1        0.09       -3.71      7.07 o 
  -9   0   1      653.16      659.23     17.40 o 
  -7   0   1      531.11      506.22     28.22 o 
  -5   0   1        9.30        8.07      1.72 o 
  -3   0   1     1941.45     2160.83     54.29 o 
  -1   0   1      323.03      337.78      9.72 o 
   1   0   1     2533.81     2709.60     64.04 o 
   3   0   1     8601.07     9748.59    159.00 o 
   5   0   1     1020.64     1129.34     22.32 o 
   7   0   1      226.29      235.33      7.93 o 
   9   0   1      553.88      531.40     73.69 o 
  11   0   1      441.17      432.03     25.63 o 
  13   0   1        0.61       -5.66      9.07 o 
 -14   1   1        0.02        8.99     10.88 o 
 -13   1   1        0.29        0.09      6.70 o 
 -12   1   1       11.00       16.83      9.24 o 
 -11   1   1        5.28        6.22      5.06 o 
 -10   1   1      312.90      295.78     12.32 o 
  -9   1   1        0.48        1.71      2.09 o 
  -8   1   1      347.28      342.63      9.57 o 
  -7   1   1      116.98      117.79      4.34 o 
  -6   1   1      668.89      706.42     10.77 o 
  -5   1   1      791.24      749.44     10.76 o 
  -4   1   1       16.13       18.18      1.39 o 
  -3   1   1      964.98     1052.51     14.70 o 
  -2   1   1     1300.12     1397.95     21.83 o 
  -1   1   1     1975.10     2260.22     33.05 o 
   0   1   1      407.45      451.56     10.57 o 
   1   1   1       67.76       65.65      3.55 o 
   2   1   1    11962.59    13182.51    178.00 o 
   3   1   1      515.72      471.91      8.00 o 
   4   1   1      116.62      111.07      3.02 o 
   5   1   1        2.84        3.26      1.16 o 
   6   1   1      786.38      839.49     13.62 o 
   7   1   1      418.14      416.45     10.22 o 
   8   1   1        7.39       11.29      1.93 o 
   9   1   1      668.54      692.30     16.35 o 
  10   1   1       93.50       96.04      5.98 o 
  11   1   1        0.49       -5.00      5.00 o 
  12   1   1        0.49        4.69      6.03 o 
  13   1   1       62.44       65.87      9.40 o 
 -13   2   1        0.64       16.24      7.90 o 
 -12   2   1        2.89       14.01      5.15 o 
 -11   2   1        0.87        1.67      3.96 o 
 -10   2   1       14.20       20.46      4.25 o 
  -9   2   1      314.50      336.38     11.59 o 
  -8   2   1        0.17        4.69      2.63 o 
  -7   2   1       57.69       67.79      3.37 o 
  -6   2   1       24.94       28.38      2.25 o 
  -5   2   1      231.39      211.57      5.24 o 
  -4   2   1       97.11       81.74      3.24 o 
  -3   2   1       40.33       38.05      3.70 o 
  -2   2   1      142.40      141.85      6.80 o 
  -1   2   1        3.47        7.73      1.88 o 
   0   2   1      227.33      251.54      7.59 o 
   1   2   1        4.18        6.03      2.43 o 
   2   2   1      741.10      785.88     19.80 o 
   3   2   1     2302.48     2400.73     37.92 o 
   4   2   1       70.90       72.62      5.38 o 
   5   2   1      196.09      184.77      5.76 o 
   6   2   1      135.91      139.62      4.48 o 
   7   2   1      361.48      347.39      7.69 o 
   8   2   1      227.78      218.24      7.15 o 
   9   2   1        0.90        4.12      3.25 o 
  10   2   1       89.84       86.97      6.47 o 
  11   2   1       12.12       13.44      6.01 o 
  12   2   1       15.39       20.00      7.28 o 
  13   2   1       30.44       22.06      8.00 o 
 -12   3   1       33.64       31.07     11.67 o 
 -11   3   1        4.09       10.71      6.38 o 
 -10   3   1       91.58      107.82      7.78 o 
  -9   3   1       89.35      103.00     10.06 o 
  -8   3   1       14.64       14.32      6.15 o 
  -7   3   1       62.33       54.58      5.19 o 
  -6   3   1       21.27       23.69      3.93 o 
  -5   3   1       13.94       14.87      2.97 o 
  -4   3   1      532.78      526.05     11.65 o 
  -3   3   1       47.98       51.37      5.09 o 
  -2   3   1      145.07      140.27      8.39 o 
  -1   3   1      361.78      323.06     10.03 o 
   0   3   1      374.05      346.81      8.99 o 
   1   3   1      565.76      587.22     18.81 o 
   2   3   1       68.78       62.55      5.92 o 
   3   3   1      185.19      173.40      9.32 o 
   4   3   1       20.75       25.32      5.25 o 
   5   3   1       56.68       50.06      4.31 o 
   6   3   1       77.90       75.64      4.68 o 
   7   3   1       32.71       27.65      4.32 o 
   8   3   1       23.26       25.49      4.47 o 
   9   3   1        6.66        8.83      4.40 o 
  10   3   1       50.55       52.90      7.59 o 
  11   3   1        0.11        1.52      4.40 o 
 -10   4   1        0.19        5.32      6.54 o 
  -9   4   1        8.30        7.06      8.05 o 
  -8   4   1        1.63        2.87      6.64 o 
  -7   4   1       61.92       55.20      8.51 o 
  -6   4   1       60.84       66.73      6.49 o 
  -5   4   1        3.89        7.20      6.96 o 
  -4   4   1        2.79       15.34      4.16 o 
  -3   4   1        8.36       13.83      4.89 o 
  -2   4   1        4.03        5.52      4.18 o 
  -1   4   1       15.03       14.68      3.96 o 
   0   4   1        0.54       -2.39      2.39 o 
   1   4   1        4.86        1.44      3.61 o 
   2   4   1        0.81        1.05      4.76 o 
   3   4   1        8.96       10.31      4.77 o 
   4   4   1       11.71       15.23      4.18 o 
   5   4   1       43.81       36.87      6.62 o 
   6   4   1       45.16       32.84      5.42 o 
   7   4   1        0.94        2.65      4.30 o 
   8   4   1       14.04       13.43      4.71 o 
   9   4   1        8.13       17.36      7.16 o 
  -6   5   1        0.23        4.57      9.63 o 
  -5   5   1        3.18        8.70      6.89 o 
  -4   5   1       37.29       52.72     10.76 o 
  -3   5   1       10.65       11.96      7.00 o 
  -2   5   1        8.80       10.28      6.00 o 
  -1   5   1        0.23        2.66      4.28 o 
   0   5   1       19.91       21.32      6.93 o 
   1   5   1       20.34       22.88      5.40 o 
   2   5   1        6.36       20.70      5.36 o 
   3   5   1        0.87       11.72      8.64 o 
   4   5   1        0.00       12.80      7.36 o 
   5   5   1        0.12        5.66      8.21 o 
   6   5   1        0.04        8.13      9.82 o 
 -14   0   2        4.44        8.66     10.89 o 
 -12   0   2      268.41      294.28     22.73 o 
 -10   0   2       31.49       44.25      6.48 o 
  -8   0   2       49.15       43.67      4.74 o 
  -6   0   2     3436.49     3848.14     98.04 o 
  -4   0   2     1238.15     1340.30     25.34 o 
  -2   0   2     5021.68     5318.77     87.81 o 
   0   0   2     3015.59     3015.98    187.39 o 
   2   0   2     3428.78     3765.78     52.13 o 
   4   0   2       69.90       81.37      2.96 o 
   6   0   2      557.30      556.33     13.24 o 
   8   0   2      299.95      292.28      9.40 o 
  10   0   2        0.01       -4.43      6.09 o 
  12   0   2       44.45       37.58      9.96 o 
 -14   1   2        1.89       -0.82      7.67 o 
 -13   1   2       41.61       60.11      9.47 o 
 -12   1   2       91.42      113.56      7.42 o 
 -11   1   2        6.10        5.52      3.52 o 
 -10   1   2      210.07      198.51      8.07 o 
  -9   1   2       78.22       73.45      3.88 o 
  -8   1   2       48.73       49.29      3.14 o 
  -7   1   2        0.50        2.41      1.47 o 
  -6   1   2      112.27      113.24      4.04 o 
  -5   1   2       56.89       58.15      2.34 o 
  -4   1   2       18.34       19.99      1.56 o 
  -3   1   2       57.95       38.46      1.54 o 
  -2   1   2     4106.47     4661.28     71.54 o 
  -1   1   2     3289.89     3662.57     38.61 o 
   0   1   2     1197.53     1305.11     19.80 o 
   1   1   2     6108.88     7031.12    149.47 o 
   2   1   2      379.05      411.24      8.65 o 
   3   1   2      522.58      582.34     11.36 o 
   4   1   2      394.92      411.25      7.54 o 
   5   1   2        1.64       -1.37      1.37 o 
   6   1   2        0.59        5.12      1.59 o 
   7   1   2       29.83       37.59      2.29 o 
   8   1   2      141.73      127.43      5.19 o 
   9   1   2        6.97        8.90      2.77 o 
  10   1   2      401.29      407.07     12.33 o 
  11   1   2      118.62      122.49      9.96 o 
  12   1   2       26.69       33.95      8.87 o 
  13   1   2        7.88        4.04      7.11 o 
 -13   2   2       17.03       12.72     13.29 o 
 -12   2   2        5.58       12.88      7.37 o 
 -11   2   2        9.15       17.53      4.44 o 
 -10   2   2       70.55       56.32      5.31 o 
  -9   2   2        9.27       16.37      3.06 o 
  -8   2   2      295.29      308.51      8.69 o 
  -7   2   2       74.07       78.29      6.26 o 
  -6   2   2       18.37       25.04      2.19 o 
  -5   2   2      529.19      525.89      9.07 o 
  -4   2   2       15.45       21.51      1.85 o 
  -3   2   2       40.03       23.90      2.27 o 
  -2   2   2      393.99      408.73     12.40 o 
  -1   2   2      363.67      352.60      8.69 o 
   0   2   2       75.25       73.46      6.86 o 
   1   2   2     1950.68     2140.44     42.56 o 
   2   2   2        9.51       20.99     10.66 o 
   3   2   2     1436.06     1533.85     26.51 o 
   4   2   2      401.08      401.05     10.42 o 
   5   2   2       24.74       31.18      3.23 o 
   6   2   2       19.46       20.18      2.48 o 
   7   2   2      259.89      248.52      7.33 o 
   8   2   2       71.25       73.61      4.32 o 
   9   2   2      199.65      172.72     11.67 o 
  10   2   2       71.94       79.27      8.04 o 
  11   2   2       32.70       42.29      5.38 o 
  12   2   2        9.24       15.71      7.25 o 
  13   2   2        3.34       13.61      7.40 o 
 -12   3   2        0.00        0.03      6.58 o 
 -11   3   2        0.04       10.27      6.13 o 
 -10   3   2       31.24       27.10     14.24 o 
  -9   3   2       30.02       37.80      6.10 o 
  -8   3   2       31.51       28.08      4.26 o 
  -7   3   2      602.21      589.35     16.34 o 
  -6   3   2      203.48      183.25      8.07 o 
  -5   3   2        0.15        3.11      2.93 o 
  -4   3   2       34.18       32.99      4.78 o 
  -3   3   2        2.40        4.76      3.24 o 
  -2   3   2       39.19       42.06      4.88 o 
  -1   3   2       13.45       15.16      3.96 o 
   0   3   2      104.97       91.88     11.37 o 
   1   3   2       18.33       19.59      4.08 o 
   2   3   2        2.38        6.78      4.47 o 
   3   3   2       28.52       32.60      4.56 o 
   4   3   2      281.52      286.52     11.65 o 
   5   3   2      118.28       96.20      5.85 o 
   6   3   2       31.67       40.08      4.41 o 
   7   3   2      262.74      231.15     23.96 o 
   8   3   2        0.06        0.88      3.47 o 
   9   3   2        8.61       14.82      8.46 o 
  10   3   2        0.17        3.82      4.42 o 
  11   3   2        0.91       10.40      4.84 o 
 -10   4   2       29.08       43.22     16.18 o 
  -9   4   2       11.63       14.66      6.87 o 
  -8   4   2        3.00        3.37      6.09 o 
  -7   4   2        4.60       -1.66      5.87 o 
  -6   4   2      148.21      156.35     12.36 o 
  -5   4   2        4.15        7.38      4.03 o 
  -4   4   2       38.93       40.88      5.42 o 
  -3   4   2       39.04       47.41      6.26 o 
  -2   4   2       20.70       16.46      5.61 o 
  -1   4   2        2.20        3.14      3.16 o 
   0   4   2      187.26      173.37      7.18 o 
   1   4   2       23.14       13.41      6.62 o 
   2   4   2       70.95       67.72      7.68 o 
   3   4   2        7.52       15.91      5.14 o 
   4   4   2        0.07        4.74      4.19 o 
   5   4   2        5.13       11.07      5.06 o 
   6   4   2        1.53        8.42      4.68 o 
   7   4   2        2.40       -0.56      4.42 o 
   8   4   2       19.25       26.99      5.28 o 
   9   4   2        2.22       16.41      5.23 o 
  -6   5   2        5.15       13.32      7.93 o 
  -5   5   2        1.36        2.20      8.00 o 
  -4   5   2        9.41        3.52      8.72 o 
  -3   5   2        4.78        5.76      5.18 o 
  -2   5   2        2.12        2.76      5.67 o 
  -1   5   2       18.72       17.24      6.38 o 
   0   5   2        0.66        8.50      4.79 o 
   1   5   2        8.18        8.71      5.00 o 
   2   5   2        8.67        6.47      5.69 o 
   3   5   2       10.39       20.34     12.21 o 
   4   5   2        1.14        2.59      6.36 o 
   5   5   2        1.75        4.09      5.76 o 
   6   5   2        0.00       -3.69      6.76 o 
 -13   0   3       82.14      106.10     15.55 o 
 -11   0   3      336.35      352.74     13.09 o 
  -9   0   3      234.86      203.76     14.64 o 
  -7   0   3      794.87      799.73     29.02 o 
  -5   0   3     1878.01     2256.28     41.15 o 
  -3   0   3      217.98      240.11      6.50 o 
  -1   0   3    11292.58    11793.29    192.47 o 
   1   0   3      689.11      749.60     11.66 o 
   3   0   3     1020.78     1016.73     16.08 o 
   5   0   3      828.05      841.29     14.90 o 
   7   0   3        0.00        4.05      1.87 o 
   9   0   3       27.74       28.46      7.41 o 
  11   0   3       11.32       20.51      8.52 o 
  13   0   3        1.78       13.43     10.78 o 
 -14   1   3        4.33        8.05      8.72 o 
 -13   1   3       21.52       32.03      8.06 o 
 -12   1   3        7.74        5.14      3.63 o 
 -11   1   3      137.61      127.18     15.01 o 
 -10   1   3      221.40      234.07      7.39 o 
  -9   1   3       37.07       46.38      3.31 o 
  -8   1   3      104.52      108.51      4.81 o 
  -7   1   3      371.13      362.26      8.27 o 
  -6   1   3      509.24      471.30     12.59 o 
  -5   1   3      177.17      181.49      5.81 o 
  -4   1   3      685.83      722.53     11.51 o 
  -3   1   3     1690.86     1800.53     23.75 o 
  -2   1   3      279.78      269.98      5.31 o 
  -1   1   3       13.58       21.56      1.49 o 
   0   1   3     2512.11     2824.76     30.77 o 
   2   1   3       53.74       46.36      3.87 o 
   3   1   3     1019.10     1090.17     18.68 o 
   4   1   3      902.81     1003.33     18.01 o 
   5   1   3        1.90        9.15      1.51 o 
   6   1   3      153.00      151.64      3.94 o 
   7   1   3      327.96      314.51      8.02 o 
   8   1   3      416.10      403.94     10.85 o 
   9   1   3        4.54       11.15      2.59 o 
  10   1   3       22.51       24.41      5.77 o 
  11   1   3        5.16        9.74      5.68 o 
  12   1   3       20.52       18.10      6.78 o 
  13   1   3       84.49      108.75     11.17 o 
 -13   2   3        0.63       -8.60     13.26 o 
 -12   2   3       25.69       39.09      7.68 o 
 -11   2   3        1.18        2.19      4.97 o 
 -10   2   3        2.64        2.97      3.40 o 
  -9   2   3       12.26       19.05      3.36 o 
  -8   2   3       69.55       66.97      5.37 o 
  -7   2   3       45.58       49.85      5.00 o 
  -6   2   3      298.92      310.10      8.55 o 
  -5   2   3       38.35       41.59      2.53 o 
  -4   2   3       12.38       17.79      1.77 o 
  -3   2   3       56.79       60.42      3.15 o 
  -2   2   3       53.72       51.18      3.43 o 
  -1   2   3      139.82      134.03      4.94 o 
   0   2   3      954.41      993.00     18.41 o 
   2   2   3      515.75      575.06     16.08 o 
   3   2   3     1537.11     1542.78     26.85 o 
   4   2   3      572.39      549.95     13.42 o 
   5   2   3        3.79        3.71      2.52 o 
   6   2   3       47.73       45.61      3.32 o 
   7   2   3       47.89       51.73      3.69 o 
   8   2   3       19.97       22.35      3.05 o 
   9   2   3       83.03       75.71      5.92 o 
  10   2   3       75.87       98.52      6.91 o 
  11   2   3        4.64        6.73      5.33 o 
  12   2   3       21.86       25.63      7.74 o 
 -12   3   3        0.32       -0.84      9.32 o 
 -11   3   3        0.59       -4.90      4.90 o 
 -10   3   3       89.27       93.95     14.03 o 
  -9   3   3        3.16       -1.30      5.29 o 
  -8   3   3        4.28        9.15      3.68 o 
  -7   3   3      260.01      274.02      8.92 o 
  -6   3   3      603.03      595.92     15.58 o 
  -5   3   3        0.01       -1.78      2.48 o 
  -4   3   3      600.41      574.49     14.70 o 
  -3   3   3       63.73       63.18      4.60 o 
  -2   3   3       89.35       92.68      7.70 o 
  -1   3   3       19.56       19.87      2.69 o 
   0   3   3        4.52        3.71      5.02 o 
   1   3   3       17.54       11.03      9.05 o 
   2   3   3       66.02       80.54      6.72 o 
   3   3   3       50.73       51.14      5.96 o 
   4   3   3        0.05        3.30      2.87 o 
   5   3   3       55.69       50.62      4.64 o 
   6   3   3       16.40       16.85      4.00 o 
   7   3   3       87.29       77.65      5.63 o 
   8   3   3       58.52       52.04      5.87 o 
   9   3   3       78.03       80.29      6.60 o 
  10   3   3        0.07        4.50      4.49 o 
  11   3   3       21.63       27.89      5.62 o 
 -10   4   3        0.06        3.55      6.94 o 
  -9   4   3       15.18       21.83      7.17 o 
  -8   4   3        0.15       -3.49      6.08 o 
  -7   4   3       10.57       22.37      7.17 o 
  -6   4   3        0.45        7.00      7.98 o 
  -5   4   3      107.01      104.08     10.33 o 
  -4   4   3      173.10      193.48     14.22 o 
  -3   4   3      110.11      121.82      7.51 o 
  -2   4   3       15.58       15.65      5.12 o 
  -1   4   3       37.55       36.25      3.92 o 
   0   4   3      100.50      108.08      8.52 o 
   1   4   3       13.98        7.87      4.23 o 
   2   4   3       24.94       30.90      5.79 o 
   3   4   3        3.68        3.29      4.75 o 
   4   4   3        0.15       -1.32      3.87 o 
   5   4   3        5.09        3.72      5.47 o 
   6   4   3       13.45       19.95      6.16 o 
   7   4   3        0.26        5.02      7.47 o 
   8   4   3       17.94       39.29      6.11 o 
   9   4   3       30.40       42.03      6.04 o 
  -6   5   3        0.00        0.27      7.30 o 
  -5   5   3       32.99       42.03     12.04 o 
  -4   5   3        0.04       -1.90      5.21 o 
  -3   5   3        1.85        0.25      4.82 o 
  -2   5   3       11.60       20.74      5.26 o 
  -1   5   3       39.00       38.97      7.27 o 
   0   5   3       13.02       15.39      9.98 o 
   1   5   3        4.12        7.37      7.35 o 
   2   5   3        0.67        2.64      5.35 o 
   3   5   3       13.79       15.97      6.75 o 
   4   5   3        7.92        8.22      6.27 o 
   5   5   3        0.20       10.66     13.51 o 
   6   5   3        2.26        5.54      5.80 o 
 -14   0   4       11.81       34.29     12.63 o 
 -12   0   4       41.55       48.64      6.29 o 
 -10   0   4       18.28       10.42      2.70 o 
  -8   0   4       11.33        8.92      2.49 o 
  -6   0   4      350.37      356.03     10.42 o 
  -4   0   4     4937.10     5575.41     93.82 o 
  -2   0   4     1377.30     1519.92     36.78 o 
   0   0   4     3714.04     4409.61     74.42 o 
   2   0   4       30.64       32.77      2.43 o 
   4   0   4      130.16      160.18      4.56 o 
   6   0   4      456.57      503.62     12.23 o 
   8   0   4      381.18      338.35     18.59 o 
  12   0   4        0.92       -7.90      7.90 o 
 -14   1   4       11.03       16.27      8.69 o 
 -13   1   4       60.26       74.03     10.12 o 
 -12   1   4       28.60       31.51      5.09 o 
 -11   1   4        1.11        4.16      2.63 o 
 -10   1   4       52.16       53.02      3.80 o 
  -9   1   4       87.42       90.52      4.62 o 
  -8   1   4      712.88      784.49     14.38 o 
  -7   1   4       72.28       52.47      3.68 o 
  -6   1   4      110.88       93.13      3.66 o 
  -5   1   4       18.95       26.42      3.61 o 
  -4   1   4     1010.56     1105.25     16.12 o 
  -3   1   4      741.05      802.22     12.09 o 
  -2   1   4      523.49      525.99      8.44 o 
  -1   1   4       66.26       67.21      2.52 o 
   0   1   4       10.52       12.87      1.37 o 
   1   1   4     2271.38     2395.75     44.06 o 
   2   1   4       14.86       11.24      1.49 o 
   3   1   4       57.82       71.02      3.58 o 
   4   1   4     4947.79     5691.42     80.98 o 
   5   1   4      213.26      208.10      8.72 o 
   6   1   4      189.82      172.51      5.48 o 
   7   1   4      107.85      103.28      4.51 o 
   8   1   4      282.58      291.19     14.29 o 
   9   1   4       78.21       88.71      6.64 o 
  10   1   4      142.49      135.54      9.75 o 
  11   1   4       18.59       23.08      6.20 o 
  12   1   4       21.06       16.76      6.68 o 
  13   1   4       32.73       42.95      9.20 o 
 -13   2   4        8.33       19.64      7.14 o 
 -12   2   4        2.75        1.31      6.08 o 
 -11   2   4       49.51       71.98      8.69 o 
 -10   2   4       20.33       14.78      3.27 o 
  -9   2   4      419.55      424.88     10.98 o 
  -8   2   4        9.90       10.20      2.62 o 
  -7   2   4       19.01       15.36      2.84 o 
  -6   2   4       62.45       71.25      3.74 o 
  -5   2   4      412.82      429.99      7.56 o 
  -4   2   4      125.72      122.70      5.82 o 
  -3   2   4      394.81      348.58     11.67 o 
  -2   2   4      459.34      462.55      9.60 o 
  -1   2   4       12.46        8.66      2.50 o 
   0   2   4      111.18      100.42      4.79 o 
   1   2   4      541.62      592.13     16.61 o 
   2   2   4      717.63      783.07     20.87 o 
   3   2   4     3676.97     3705.69     56.29 o 
   4   2   4        5.33        4.12      2.71 o 
   5   2   4       22.57       25.68      5.07 o 
   6   2   4       17.42       19.18      3.08 o 
   7   2   4      173.51      171.77      6.34 o 
   8   2   4        9.07        8.65      3.64 o 
   9   2   4      127.94      123.36      6.00 o 
  10   2   4        0.13        8.13      3.48 o 
  11   2   4        2.35       11.65      5.73 o 
  12   2   4        4.38       20.07      6.73 o 
 -12   3   4        3.02       19.17     10.87 o 
 -11   3   4        2.28       12.48      6.49 o 
 -10   3   4       26.85       26.34     14.03 o 
  -9   3   4       48.18       48.35      5.79 o 
  -8   3   4       31.96       41.90      5.28 o 
  -7   3   4       14.96       22.55      5.81 o 
  -6   3   4        0.90        5.78      2.41 o 
  -5   3   4        4.73       10.07      3.77 o 
  -4   3   4        0.00        1.32      3.95 o 
  -3   3   4        0.02       -1.64      3.79 o 
  -2   3   4       18.45       20.47      3.18 o 
  -1   3   4      305.23      307.71      9.49 o 
   0   3   4       15.05       12.35      3.00 o 
   1   3   4        2.72        8.65      5.44 o 
   2   3   4       16.41       23.14      4.22 o 
   3   3   4      167.08      146.12      7.18 o 
   4   3   4       50.60       47.73      4.57 o 
   5   3   4       95.53       77.90      5.72 o 
   6   3   4       73.89       70.47      5.50 o 
   7   3   4       24.14       18.30      3.50 o 
   8   3   4       11.30       18.65      4.24 o 
   9   3   4        2.62        3.66      4.42 o 
  10   3   4        0.00       -0.51      4.50 o 
  11   3   4       48.83       63.86      8.65 o 
 -10   4   4       17.06       14.83      7.62 o 
  -9   4   4       29.07       21.52      7.73 o 
  -8   4   4       13.97       10.97      6.71 o 
  -7   4   4        2.90       10.64      6.20 o 
  -6   4   4       40.00       24.79      6.83 o 
  -5   4   4        0.90        9.48      8.38 o 
  -4   4   4       90.64       88.61      9.50 o 
  -3   4   4       41.03       43.81      9.61 o 
  -2   4   4        3.74       10.71      3.02 o 
  -1   4   4        1.30        0.34      2.62 o 
   0   4   4       11.37        7.96      3.79 o 
   1   4   4        1.35        2.62      5.94 o 
   2   4   4      172.01      172.54     11.10 o 
   3   4   4       19.92       28.29      8.46 o 
   4   4   4       32.43       40.46      5.26 o 
   5   4   4       20.74       15.08      4.47 o 
   6   4   4        0.05       -0.89      5.24 o 
   7   4   4       38.39       33.06      5.84 o 
   8   4   4        1.47        8.39      5.25 o 
   9   4   4        8.88       17.34      5.39 o 
  -6   5   4       11.80       10.60      7.62 o 
  -5   5   4       19.88        7.16      6.79 o 
  -4   5   4        0.42       -4.40      5.06 o 
  -3   5   4       33.27       34.79      6.06 o 
  -2   5   4        0.15       -2.00      4.33 o 
  -1   5   4        1.05        0.88      6.72 o 
   0   5   4        1.44        8.24      5.54 o 
   1   5   4       11.79       18.30      9.76 o 
   2   5   4       34.95       30.80      8.09 o 
   3   5   4        4.20        6.85      6.54 o 
   4   5   4       12.12       18.15      7.73 o 
   5   5   4        5.45       10.85      9.04 o 
 -13   0   5      101.71      118.95     16.25 o 
 -11   0   5      728.93       11.74      3.41 o 
  -9   0   5        0.74        1.64      4.82 o 
  -7   0   5      239.24      303.32     10.13 o 
  -5   0   5       65.80       45.28      6.16 o 
  -3   0   5      468.80      505.71     11.62 o 
  -1   0   5      717.70      895.49     17.57 o 
   1   0   5     1307.89     1421.09     21.30 o 
   3   0   5        5.40        6.89      1.82 o 
   5   0   5      309.57      305.89      7.36 o 
   7   0   5       45.28       48.40      2.90 o 
   9   0   5       15.12        8.69      6.00 o 
  11   0   5      346.60      347.05     23.70 o 
  13   0   5       43.82       55.72     12.87 o 
 -14   1   5       15.62       33.38     14.94 o 
 -13   1   5        0.32        0.79      4.41 o 
 -12   1   5       39.74       40.98      5.19 o 
 -11   1   5       65.77       68.62      4.57 o 
 -10   1   5      143.80      139.77      5.89 o 
  -9   1   5       57.31       60.33      4.55 o 
  -8   1   5       45.60       50.94      3.33 o 
  -7   1   5       49.98       45.92      2.96 o 
  -6   1   5      421.43      460.67      9.27 o 
  -5   1   5     1407.84     1594.46     22.47 o 
  -4   1   5      115.78      128.32      3.73 o 
  -3   1   5     1196.64     1283.73     18.03 o 
  -2   1   5      551.39      529.62     10.96 o 
  -1   1   5       72.25       73.19      3.19 o 
   0   1   5       94.65       99.33      3.00 o 
   1   1   5     2380.54     2492.21     46.49 o 
   2   1   5     2053.18     2269.00     29.17 o 
   3   1   5      235.85      229.00      6.70 o 
   4   1   5      570.81      608.74     12.96 o 
   5   1   5       11.30       10.69      2.18 o 
   6   1   5       59.68       64.25      3.50 o 
   7   1   5      233.88      216.76      6.70 o 
   8   1   5       14.36       20.56      2.74 o 
   9   1   5        4.11        2.96      3.34 o 
  10   1   5       71.18       55.68      7.19 o 
  11   1   5        5.17        5.75      5.63 o 
  12   1   5       41.45       44.86      8.14 o 
  13   1   5        0.94        5.48      7.65 o 
 -13   2   5        4.27       10.26      6.09 o 
 -12   2   5      134.33      163.93     24.56 o 
 -11   2   5       18.00       26.81      6.61 o 
 -10   2   5       23.30       29.85      4.63 o 
  -9   2   5      182.57      181.85      9.64 o 
  -8   2   5        1.01        2.57      2.21 o 
  -7   2   5       48.01       61.45      3.60 o 
  -6   2   5      684.14      675.69     13.00 o 
  -5   2   5       18.26       22.47      2.33 o 
  -4   2   5      243.79      250.50     10.92 o 
  -3   2   5      432.30      424.32     14.27 o 
  -2   2   5      176.59      147.88      4.78 o 
  -1   2   5      108.37      100.90      7.51 o 
   0   2   5      371.40      365.88      9.52 o 
   1   2   5      669.39      700.74     16.53 o 
   2   2   5      455.69      411.20     13.46 o 
   3   2   5      221.65      232.73     13.42 o 
   4   2   5      604.97      655.81     15.23 o 
   5   2   5       29.56       33.34      3.60 o 
   6   2   5      157.91      142.95      6.68 o 
   7   2   5        5.50        3.03      2.36 o 
   8   2   5        2.61        4.70      2.56 o 
   9   2   5       40.65       42.40      3.95 o 
  10   2   5       37.25       54.21      6.47 o 
  11   2   5        5.45       16.11      5.92 o 
  12   2   5       28.53       44.45      9.22 o 
 -12   3   5        5.84        6.01      7.09 o 
 -11   3   5        0.10        2.15      8.37 o 
 -10   3   5       26.57       34.34      7.15 o 
  -9   3   5       37.70       50.83      6.06 o 
  -8   3   5        1.64        4.55      3.66 o 
  -7   3   5      178.31      174.68      9.67 o 
  -6   3   5      121.86      120.07      8.17 o 
  -5   3   5      191.93      186.86      9.10 o 
  -4   3   5      139.67      139.89      6.44 o 
  -3   3   5       49.33       37.72      3.75 o 
  -2   3   5       51.07       51.32      3.73 o 
  -1   3   5       13.76       16.08      2.27 o 
   0   3   5       29.55       29.76      3.72 o 
   1   3   5       93.04       96.42      7.29 o 
   2   3   5        0.08        6.87      3.32 o 
   3   3   5       25.35       26.31      3.96 o 
   4   3   5      260.55      240.51      9.45 o 
   5   3   5      191.92      173.86      8.33 o 
   6   3   5       18.43       19.45      5.24 o 
   7   3   5       38.82       28.69      4.01 o 
   8   3   5       14.87       17.81      3.81 o 
   9   3   5       36.01       41.17      6.99 o 
  10   3   5        0.94        8.56      4.52 o 
  11   3   5       36.23       35.42      7.76 o 
 -10   4   5        1.68        9.98      7.14 o 
  -9   4   5       18.38       14.65     15.33 o 
  -8   4   5        1.84       10.11      6.56 o 
  -7   4   5       16.50       10.96      6.48 o 
  -6   4   5      211.30      219.53     18.53 o 
  -5   4   5        1.69        4.25      5.80 o 
  -4   4   5        2.59       -2.72      6.99 o 
  -3   4   5        3.19        7.57      3.85 o 
  -2   4   5        0.55        4.38      6.31 o 
  -1   4   5       30.48       29.37      3.23 o 
   0   4   5      102.53       97.66      5.85 o 
   1   4   5        1.02       -1.84      4.77 o 
   2   4   5       29.32       18.63      4.84 o 
   3   4   5        7.23       15.16      7.22 o 
   4   4   5        1.28        1.30      4.22 o 
   5   4   5       38.75       50.38      5.76 o 
   6   4   5       14.82        8.03      6.43 o 
   7   4   5        0.57       11.37      4.97 o 
   8   4   5       12.76       14.34      5.20 o 
   9   4   5        0.00       -2.56      5.52 o 
  -6   5   5        0.72       14.57     12.42 o 
  -5   5   5       12.69       14.82      5.94 o 
  -4   5   5       13.94       19.41      5.67 o 
  -3   5   5       94.11       94.14      8.10 o 
  -2   5   5       23.93       30.21      5.39 o 
  -1   5   5       27.75       22.52      9.98 o 
   0   5   5        1.12        6.54      8.10 o 
   1   5   5       63.11       57.48      8.30 o 
   2   5   5        3.06        7.28      5.90 o 
   3   5   5        2.43        3.04      6.40 o 
   4   5   5        2.36        1.07      8.30 o 
   5   5   5        1.02        8.99      7.49 o 
 -14   0   6        1.21       -1.82      9.20 o 
 -12   0   6       47.42       28.77      5.67 o 
 -10   0   6      458.34      456.86     15.08 o 
  -8   0   6      612.06      609.58     25.26 o 
  -6   0   6     1218.97     1415.40     29.04 o 
  -4   0   6     1278.84     1383.70     27.00 o 
  -2   0   6      349.91      342.33      6.68 o 
   0   0   6       46.58       62.79      3.16 o 
   2   0   6     2735.42     2833.49     52.74 o 
   4   0   6     3386.04     3471.58     77.91 o 
   6   0   6       94.45       92.31      5.25 o 
   8   0   6      271.15      270.71     17.46 o 
  10   0   6       54.73       49.67     10.08 o 
  12   0   6        8.85       11.05      9.11 o 
 -14   1   6        6.10       12.44     14.13 o 
 -13   1   6       40.20       49.16     21.37 o 
 -12   1   6       68.73       79.74      5.53 o 
 -11   1   6       12.80       17.19      3.11 o 
 -10   1   6      208.20      201.29      8.64 o 
  -9   1   6      147.91      143.28      5.56 o 
  -8   1   6      120.06      122.94      4.87 o 
  -7   1   6       12.49       13.86      2.09 o 
  -6   1   6      627.93      632.57     11.51 o 
  -5   1   6        2.31        4.24      2.97 o 
  -4   1   6       40.59       62.52      2.77 o 
  -3   1   6        1.18        1.49      1.53 o 
  -2   1   6       60.77       54.21      3.67 o 
  -1   1   6      306.48      316.26      4.87 o 
   0   1   6       68.74       78.32      3.10 o 
   1   1   6       79.59       77.64      2.36 o 
   2   1   6      380.54      412.20     11.44 o 
   3   1   6      427.29      495.93     11.09 o 
   4   1   6      257.14      212.97      7.03 o 
   5   1   6        9.77       12.08      2.45 o 
   6   1   6      242.78      218.67      6.46 o 
   7   1   6      279.03      255.21      7.32 o 
   8   1   6        0.11        1.69      3.05 o 
   9   1   6        5.07       11.23      5.71 o 
  10   1   6       53.61       61.32      5.85 o 
  11   1   6       39.19       41.61      7.13 o 
  12   1   6        1.00        7.55      6.24 o 
 -13   2   6       15.45       20.35      6.85 o 
 -12   2   6        9.32       13.18      6.09 o 
 -11   2   6       20.80       29.32      6.78 o 
 -10   2   6       10.66       14.89      4.14 o 
  -9   2   6      610.37      577.61     22.54 o 
  -8   2   6        2.57        5.57      4.50 o 
  -7   2   6        3.14        5.72      2.07 o 
  -6   2   6       94.84       96.52      4.19 o 
  -5   2   6      105.74       84.65      4.37 o 
  -4   2   6        1.83        6.84      2.29 o 
  -3   2   6     4028.06     4525.09     57.32 o 
  -2   2   6      254.04      265.84      7.14 o 
  -1   2   6        6.82        9.21      1.89 o 
   0   2   6       11.62        8.62      2.39 o 
   1   2   6       53.83       61.79      3.74 o 
   2   2   6     2174.89     2128.58     37.82 o 
   3   2   6      602.86      575.33     11.16 o 
   4   2   6       24.13       29.11      2.66 o 
   5   2   6        6.98       14.38      3.00 o 
   6   2   6        2.06        2.05      2.68 o 
   7   2   6       28.56       23.74      3.00 o 
   8   2   6       23.26       21.03      3.13 o 
   9   2   6      107.51       99.49      7.26 o 
  10   2   6        2.23        1.43      4.18 o 
  11   2   6        6.99       12.27      6.05 o 
  12   2   6        3.60        9.51      6.93 o 
 -12   3   6       11.71       24.62     13.09 o 
 -11   3   6        0.21       -0.88     10.63 o 
 -10   3   6       21.83       29.54     10.89 o 
  -9   3   6        0.46        2.81      4.20 o 
  -8   3   6        0.25       -2.21      3.44 o 
  -7   3   6       42.03       40.98      5.57 o 
  -6   3   6       33.55       40.16      9.17 o 
  -5   3   6        5.40       10.27      3.56 o 
  -4   3   6        0.04       -1.39      2.81 o 
  -3   3   6       48.73       48.61      3.86 o 
  -2   3   6        0.78        5.85      2.21 o 
  -1   3   6       49.18       43.93      3.04 o 
   0   3   6      151.02      149.99      7.01 o 
   1   3   6      186.43      171.59      7.54 o 
   2   3   6        3.49        8.96      2.97 o 
   3   3   6       17.00       12.74      3.60 o 
   4   3   6      103.86       90.07      8.38 o 
   5   3   6       13.24       15.31      7.33 o 
   6   3   6        0.35        1.28      3.56 o 
   7   3   6       16.87       30.90      6.26 o 
   8   3   6        2.56       11.37      3.60 o 
   9   3   6        3.88       12.50      4.55 o 
  10   3   6        3.27       10.89      4.89 o 
 -10   4   6       18.20       26.13      7.97 o 
  -9   4   6       38.20       48.79     11.24 o 
  -8   4   6        9.29       17.20      6.82 o 
  -7   4   6        0.23        9.78      6.29 o 
  -6   4   6       45.13       44.65      7.99 o 
  -5   4   6      167.36      145.64     26.18 o 
  -4   4   6       12.74       13.42      5.77 o 
  -3   4   6       35.04       30.08      4.88 o 
  -2   4   6       76.24       83.68      6.55 o 
  -1   4   6        0.28       -1.71      3.30 o 
   0   4   6       72.51       84.09      6.46 o 
   1   4   6        3.98       11.85      3.91 o 
   2   4   6       14.72       21.40      4.43 o 
   3   4   6       57.27       59.96      5.76 o 
   4   4   6       62.73       79.33      6.82 o 
   5   4   6       20.85       22.62      5.34 o 
   6   4   6       11.93       15.92      5.25 o 
   7   4   6       10.02       13.68      7.11 o 
   8   4   6        1.05        7.99      5.14 o 
  -6   5   6        7.06       14.67      9.05 o 
  -5   5   6        0.86       -1.67      5.34 o 
  -4   5   6       29.95       43.04      6.61 o 
  -3   5   6        1.83        4.05      4.47 o 
  -2   5   6       86.32       81.73      7.41 o 
  -1   5   6        0.07        1.63      8.56 o 
   0   5   6        7.66       11.91      6.41 o 
   1   5   6        6.27        0.86      5.59 o 
   2   5   6        0.00        0.61      8.96 o 
   3   5   6        0.74       -0.83      6.95 o 
   4   5   6        0.57       13.85      7.66 o 
   5   5   6        0.02        8.88      7.02 o 
 -13   0   7       78.92       96.10     12.12 o 
 -11   0   7       86.15       86.15     11.69 o 
  -9   0   7       52.62       57.82      4.99 o 
  -7   0   7      505.10      564.77     15.54 o 
  -5   0   7        8.13        3.47      2.47 o 
  -3   0   7     3334.59     3516.13    118.40 o 
  -1   0   7     1375.32     1353.22     31.89 o 
   1   0   7      181.19      204.95      5.23 o 
   3   0   7       52.17       40.17      3.36 o 
   5   0   7     4110.33     4502.73     64.89 o 
   7   0   7       65.55       61.17      6.46 o 
   9   0   7       30.93       36.12      7.99 o 
  11   0   7      107.19      106.39     14.07 o 
 -14   1   7       15.14       24.60     11.29 o 
 -13   1   7      110.14      101.09     14.59 o 
 -12   1   7        7.58        5.67      3.63 o 
 -11   1   7       17.02       13.73      3.32 o 
 -10   1   7      170.92      169.00      8.39 o 
  -9   1   7       29.60       30.96      3.06 o 
  -8   1   7      225.84      215.49      6.63 o 
  -7   1   7      214.00      192.29      6.22 o 
  -6   1   7      170.79      166.04      5.09 o 
  -5   1   7      497.92      533.58      9.91 o 
  -4   1   7       10.68        7.50      1.51 o 
  -3   1   7     1910.77     2052.36     27.32 o 
  -2   1   7      390.25      389.29      6.63 o 
  -1   1   7     2628.00     2949.65     33.10 o 
   0   1   7      564.99      549.06      8.44 o 
   1   1   7       47.40       43.58      1.83 o 
   2   1   7      342.81      392.03      7.41 o 
   3   1   7       16.54       30.45      2.75 o 
   4   1   7      181.14      166.09      6.21 o 
   5   1   7       30.14       31.55      3.23 o 
   6   1   7       78.71       62.97      4.30 o 
   7   1   7       22.22       22.99      2.66 o 
   8   1   7       25.37       29.45      4.04 o 
   9   1   7       34.00       41.86      4.96 o 
  10   1   7      115.97      127.90      8.15 o 
  11   1   7       65.12       68.09     11.07 o 
  12   1   7        0.23        1.93      5.98 o 
 -13   2   7       19.01       23.71      7.10 o 
 -12   2   7       72.19       88.16     14.09 o 
 -11   2   7        3.80        7.56      4.72 o 
 -10   2   7       94.76       83.74      7.10 o 
  -9   2   7        7.73       11.66      3.84 o 
  -8   2   7        3.47        8.77      3.12 o 
  -7   2   7      243.70      250.69      9.53 o 
  -6   2   7      229.69      217.00      8.61 o 
  -5   2   7        4.18        8.57      1.78 o 
  -4   2   7      142.93      128.92      5.33 o 
  -3   2   7        7.22       12.61      2.98 o 
  -2   2   7      353.48      346.69      6.96 o 
  -1   2   7       22.40       17.82      1.85 o 
   0   2   7      424.92      411.33     10.11 o 
   1   2   7        2.42        7.40      2.12 o 
   2   2   7      239.23      248.49      6.71 o 
   3   2   7       50.16       57.68      3.27 o 
   4   2   7       38.58       45.83      4.28 o 
   5   2   7      203.25      175.85      7.52 o 
   6   2   7       97.88       83.10      5.43 o 
   7   2   7       14.67       14.23      2.81 o 
   8   2   7       16.24       11.94      2.91 o 
   9   2   7       34.48       35.71      4.84 o 
  10   2   7        0.84        4.40      4.22 o 
  11   2   7       18.71       32.27      5.90 o 
 -12   3   7        2.59        4.82      6.82 o 
 -11   3   7       79.32       90.03     10.37 o 
 -10   3   7        1.36        6.39      5.24 o 
  -9   3   7       81.30       70.56      7.05 o 
  -8   3   7      161.16      149.71     14.54 o 
  -7   3   7       47.73       43.65      5.62 o 
  -6   3   7        0.35        2.04      3.55 o 
  -5   3   7        6.89        8.41      4.60 o 
  -4   3   7      126.62      126.48      7.58 o 
  -3   3   7        0.42        0.99      4.41 o 
  -2   3   7       34.93       32.37      3.90 o 
  -1   3   7       39.72       42.78      3.61 o 
   0   3   7      140.21      153.45      6.96 o 
   1   3   7       22.39       27.95      3.75 o 
   2   3   7        0.87        0.98      2.49 o 
   3   3   7      239.69      249.50      9.18 o 
   4   3   7      772.29      768.82     19.09 o 
   5   3   7        0.03       10.35      7.72 o 
   6   3   7       56.37       44.15      5.22 o 
   7   3   7       36.08       36.49      4.90 o 
   8   3   7       48.50       53.17      4.96 o 
   9   3   7        8.69       11.61      4.71 o 
  10   3   7        0.92        7.24      6.13 o 
 -10   4   7        4.38       -3.10      7.53 o 
  -9   4   7       20.26       29.16      8.11 o 
  -8   4   7        1.79       12.66      6.87 o 
  -7   4   7        1.56       11.54      6.29 o 
  -6   4   7        0.59       12.53      6.04 o 
  -5   4   7        2.43       15.04      5.99 o 
  -4   4   7        0.46       -0.54      7.14 o 
  -3   4   7        2.44        3.50      4.36 o 
  -2   4   7       14.15       12.09      4.17 o 
  -1   4   7        0.55        2.97      4.49 o 
   0   4   7      254.58      254.61     13.48 o 
   1   4   7        2.37        4.12      4.34 o 
   2   4   7       21.07       20.82      5.22 o 
   3   4   7       90.11       84.42     10.88 o 
   4   4   7       65.61       69.40      6.80 o 
   5   4   7       15.48       16.96      4.97 o 
   6   4   7       36.01       34.39     12.25 o 
   7   4   7       41.20       46.05      7.79 o 
   8   4   7        1.98        3.35      5.28 o 
  -6   5   7        0.06       -5.84      5.84 o 
  -5   5   7       19.03       17.90      5.96 o 
  -4   5   7       32.38       31.36      6.07 o 
  -3   5   7       62.43       63.76      6.91 o 
  -2   5   7        3.60       10.90      6.15 o 
  -1   5   7        3.57       -0.08      5.78 o 
   0   5   7        0.47       -1.54      5.41 o 
   1   5   7       32.32       35.90      9.27 o 
   2   5   7        2.23       -0.57      8.17 o 
   3   5   7        8.26       11.05      7.84 o 
   4   5   7        0.64        6.48      9.31 o 
 -12   0   8        9.90        4.25      4.73 o 
 -10   0   8       57.04       61.14      6.02 o 
  -8   0   8      781.78      770.42     19.98 o 
  -6   0   8      946.91      919.13     21.19 o 
  -4   0   8      270.61      289.48      8.97 o 
  -2   0   8     2294.58     2399.32     42.58 o 
   0   0   8     1209.70     1205.92     77.43 o 
   2   0   8      638.35      655.39     12.39 o 
   4   0   8      340.56      287.09     10.18 o 
   6   0   8      111.55       96.52      6.68 o 
   8   0   8      164.51      164.50     10.00 o 
  10   0   8        0.90       -3.09      6.10 o 
  12   0   8        8.16       14.90     10.08 o 
 -14   1   8        5.18       12.52      8.33 o 
 -13   1   8        3.10        7.01     10.68 o 
 -12   1   8      108.08      121.45      7.42 o 
 -11   1   8      153.43      161.39      8.06 o 
 -10   1   8      639.04      591.70     19.83 o 
  -9   1   8       39.77       45.60      3.72 o 
  -8   1   8       23.47       22.93      2.63 o 
  -7   1   8       21.65       36.70      2.87 o 
  -6   1   8        0.25        3.94      1.98 o 
  -5   1   8      865.36      867.55     38.68 o 
  -4   1   8       29.15       25.88      2.67 o 
  -3   1   8      110.95      127.87      3.68 o 
  -2   1   8     1357.19     1464.57     18.26 o 
  -1   1   8      297.99      313.25      5.48 o 
   0   1   8       59.35       51.53      2.15 o 
   1   1   8      222.01      216.66      4.29 o 
   2   1   8      809.14      797.38     12.77 o 
   3   1   8        0.71        6.23      1.74 o 
   4   1   8        4.63       10.95      2.25 o 
   5   1   8      178.07      170.73      6.79 o 
   6   1   8        7.89        4.92      2.51 o 
   7   1   8      196.70      175.38      7.78 o 
   8   1   8       34.86       40.56      5.66 o 
   9   1   8        0.06        6.23      4.32 o 
  10   1   8       32.45       35.64      5.35 o 
  11   1   8       37.82       41.16      8.04 o 
  12   1   8       24.75       29.82      7.49 o 
 -13   2   8       20.25       16.32      8.05 o 
 -12   2   8        0.01        3.67      4.63 o 
 -11   2   8        2.92        0.31      4.33 o 
 -10   2   8        6.99       11.71      4.32 o 
  -9   2   8      635.05      642.29     17.67 o 
  -8   2   8      201.96      201.78      9.01 o 
  -7   2   8      109.80      101.66      6.22 o 
  -6   2   8        3.42        0.24      2.48 o 
  -5   2   8      311.89      301.44     11.45 o 
  -4   2   8        4.75        7.51      4.89 o 
  -3   2   8       71.92       66.07      5.19 o 
  -2   2   8      168.63      162.73      5.93 o 
  -1   2   8      307.81      287.20      8.53 o 
   0   2   8       11.45       13.10      2.23 o 
   1   2   8       25.13       32.28      3.36 o 
   2   2   8      511.52      469.35      9.88 o 
   3   2   8       44.06       37.97      3.14 o 
   4   2   8        1.20        4.90      3.06 o 
   5   2   8      303.01      252.74      9.18 o 
   6   2   8        1.56        5.25      2.92 o 
   7   2   8       10.88        8.80      4.87 o 
   8   2   8        4.95        3.28      2.72 o 
   9   2   8        2.35        8.16      3.85 o 
  10   2   8        0.66        5.03      4.26 o 
  11   2   8        7.47        7.91      5.09 o 
 -12   3   8       41.13       46.42     14.20 o 
 -11   3   8        0.01        6.74      6.34 o 
 -10   3   8       20.73       30.89      5.88 o 
  -9   3   8        6.40        6.77      4.61 o 
  -8   3   8       23.66       29.93      5.56 o 
  -7   3   8      109.62      106.79     12.63 o 
  -6   3   8        0.53       -0.76      4.11 o 
  -5   3   8      365.51      363.86     13.31 o 
  -4   3   8       70.47       63.84      5.96 o 
  -3   3   8      105.71      104.83      7.48 o 
  -2   3   8       27.04       23.75      4.41 o 
  -1   3   8      103.38       98.48      7.52 o 
   0   3   8       15.73       16.36      3.05 o 
   1   3   8      330.69      327.54     10.62 o 
   2   3   8       75.71       78.56      4.70 o 
   3   3   8       74.98       62.27      5.45 o 
   4   3   8       28.37       32.38      4.55 o 
   5   3   8       38.41       31.05      5.08 o 
   6   3   8        0.35        5.37      4.02 o 
   7   3   8       73.96       63.74      6.07 o 
   8   3   8       17.05       21.93      5.20 o 
   9   3   8       16.08       12.47      4.48 o 
  10   3   8        1.32       10.97      7.83 o 
  -9   4   8        1.13        5.67      7.51 o 
  -8   4   8       12.43       23.30      7.63 o 
  -7   4   8       19.85       14.48      6.41 o 
  -6   4   8       50.51       54.31      8.56 o 
  -5   4   8       35.94       42.74      9.28 o 
  -4   4   8       15.96       12.74      4.01 o 
  -3   4   8       15.40        7.27      4.59 o 
  -2   4   8      292.78      271.28     11.39 o 
  -1   4   8       17.07       16.26      5.36 o 
   0   4   8       61.14       64.69      7.20 o 
   1   4   8        1.78        4.90      6.10 o 
   2   4   8       34.68       40.84      4.46 o 
   3   4   8        9.22       18.67      5.46 o 
   4   4   8        8.48        5.88      4.44 o 
   5   4   8        2.02       -0.08      4.56 o 
   6   4   8       90.48       76.62      7.11 o 
   7   4   8        2.09        5.31      6.06 o 
   8   4   8        1.00        1.99      5.70 o 
  -5   5   8        4.50        1.81      5.42 o 
  -4   5   8       39.89       37.34      6.27 o 
  -3   5   8       17.49       17.97      6.08 o 
  -2   5   8        2.24       -4.81      4.81 o 
  -1   5   8        2.00       -2.66      5.57 o 
   0   5   8        1.60        8.44      6.49 o 
   1   5   8        0.02       16.76     10.75 o 
   2   5   8       11.59        0.98      6.91 o 
   3   5   8        4.53        2.82     11.01 o 
   4   5   8        4.23       14.31     11.49 o 
 -13   0   9        0.16        6.04      6.33 o 
 -11   0   9       22.21       20.11      5.03 o 
  -9   0   9      398.88      332.88     12.56 o 
  -7   0   9      133.29      160.42     10.60 o 
  -5   0   9      402.54      357.30     10.93 o 
  -3   0   9     1388.90     1400.16     21.33 o 
  -1   0   9      781.02      829.64     14.61 o 
   1   0   9      199.94      181.99      9.50 o 
   3   0   9       91.03       96.18      5.33 o 
   5   0   9      283.34      272.02     10.80 o 
   7   0   9      311.41      320.20     16.01 o 
   9   0   9        0.60       -5.74      5.74 o 
  11   0   9       39.63       35.55     11.02 o 
 -14   1   9       46.74       56.99      8.14 o 
 -13   1   9       10.29       24.56      4.99 o 
 -12   1   9        5.46        3.26      3.94 o 
 -11   1   9       36.39       41.64      5.02 o 
 -10   1   9      114.86      124.47      7.15 o 
  -9   1   9      303.23      264.42      9.64 o 
  -8   1   9      180.16      161.44      5.85 o 
  -7   1   9      988.20      981.95     16.79 o 
  -6   1   9      627.53      622.21     11.68 o 
  -5   1   9      331.24      336.43      8.29 o 
  -4   1   9      104.12      116.44      3.48 o 
  -3   1   9     1156.53     1296.62     16.79 o 
  -2   1   9     3107.14     3674.60     40.78 o 
  -1   1   9       89.14       86.02      2.61 o 
   0   1   9      188.31      178.76      4.24 o 
   1   1   9       63.37       67.41      2.37 o 
   2   1   9       76.38       67.62      2.88 o 
   3   1   9      256.21      234.55      7.06 o 
   4   1   9      125.40      127.64      5.35 o 
   5   1   9      147.56      127.88      5.98 o 
   6   1   9        4.02        1.44      2.28 o 
   7   1   9       68.25       61.53      7.96 o 
   8   1   9        0.87        2.77      4.27 o 
   9   1   9        3.60        7.92      3.95 o 
  10   1   9       45.35       44.55      5.86 o 
  11   1   9       17.77       12.88      5.80 o 
  12   1   9        0.01        1.93      6.54 o 
 -13   2   9       61.92       44.27     12.23 o 
 -12   2   9       68.08       59.44      6.58 o 
 -11   2   9        3.26        3.39      4.31 o 
 -10   2   9       52.90       47.05      5.73 o 
  -9   2   9        5.07        7.24      4.67 o 
  -8   2   9       39.72       30.45      5.98 o 
  -7   2   9       20.11       19.15      3.48 o 
  -6   2   9       67.01       57.06      4.74 o 
  -5   2   9        1.58        1.67      2.90 o 
  -4   2   9       11.55       24.29      4.83 o 
  -3   2   9       22.77       27.17      2.78 o 
  -2   2   9       41.31       38.00      3.17 o 
  -1   2   9       81.37       84.53      3.72 o 
   0   2   9       61.06       60.04      3.31 o 
   1   2   9        0.03        1.01      2.61 o 
   2   2   9        7.55        7.35      2.03 o 
   3   2   9       28.52       20.02      4.35 o 
   4   2   9       19.40       19.27      3.34 o 
   5   2   9      143.55      138.83      8.02 o 
   6   2   9        1.01        3.84      3.10 o 
   7   2   9       68.58       56.53      5.21 o 
   8   2   9       69.78       62.33      5.58 o 
   9   2   9        7.65       12.31      5.51 o 
  10   2   9        0.72        3.65      4.34 o 
  11   2   9        0.10        4.05      5.19 o 
 -11   3   9        1.45       11.46      5.44 o 
 -10   3   9       13.00       16.34      5.69 o 
  -9   3   9       38.35       38.44      5.92 o 
  -8   3   9      309.26      307.28     13.07 o 
  -7   3   9        5.26       -0.92      3.98 o 
  -6   3   9        4.34       12.05      4.29 o 
  -5   3   9        0.17        0.98      4.00 o 
  -4   3   9       31.44       25.05      4.10 o 
  -3   3   9       39.08       35.19      3.94 o 
  -2   3   9      474.63      448.12     13.42 o 
  -1   3   9        4.02        5.72      3.82 o 
   0   3   9      232.64      241.17     10.80 o 
   1   3   9      387.78      377.81     11.40 o 
   2   3   9        0.36        0.28      2.62 o 
   3   3   9       51.09       46.39      5.01 o 
   4   3   9      540.26      513.49     18.94 o 
   5   3   9       48.37       47.24      5.59 o 
   6   3   9        3.87        4.18      4.10 o 
   7   3   9        4.43       17.06      4.84 o 
   8   3   9       14.19       16.98      4.13 o 
   9   3   9        0.01        6.00      4.39 o 
  -9   4   9       40.84       40.53      8.55 o 
  -8   4   9        6.28       12.78      7.16 o 
  -7   4   9        0.15       -4.35      5.49 o 
  -6   4   9       18.23       12.95     10.64 o 
  -5   4   9        3.76        4.84      3.89 o 
  -4   4   9        5.63        3.69      3.87 o 
  -3   4   9       22.30       23.18      4.36 o 
  -2   4   9      120.48      118.90      8.87 o 
  -1   4   9       84.86       76.83      7.99 o 
   0   4   9        3.85        1.95      5.94 o 
   1   4   9       56.03       61.10      7.01 o 
   2   4   9        4.29        3.56      5.76 o 
   3   4   9       22.98       27.65      6.60 o 
   4   4   9        1.23       -4.52      4.52 o 
   5   4   9       15.81       21.32      5.69 o 
   6   4   9        0.02        4.45      4.97 o 
   7   4   9       20.29       19.36      9.03 o 
  -5   5   9       14.17       10.66     11.26 o 
  -4   5   9        0.00        2.23      5.35 o 
  -3   5   9        0.01       -1.06      4.66 o 
  -2   5   9        2.73        6.00      6.10 o 
  -1   5   9       12.87        9.38      5.73 o 
   0   5   9        2.97        4.73      7.89 o 
   1   5   9        0.23       -2.87      8.23 o 
   2   5   9        1.26       10.89      7.61 o 
   3   5   9        1.47       -5.03      7.14 o 
 -14   0  10       15.75       51.53      8.85 o 
 -12   0  10      464.77      442.59     22.22 o 
 -10   0  10        0.85        5.83      4.11 o 
  -8   0  10      670.47      671.05     18.87 o 
  -6   0  10      679.80      707.57     18.24 o 
  -4   0  10       76.82       81.38      3.71 o 
  -2   0  10     1046.89      969.58     20.11 o 
   0   0  10     8078.50     9105.97    124.92 o 
   2   0  10       37.00       33.90      2.66 o 
   4   0  10        7.49       11.65      2.72 o 
   6   0  10        9.67        6.01      7.03 o 
   8   0  10        9.42       10.66      4.34 o 
  10   0  10        8.47        7.38      6.60 o 
 -13   1  10        1.05        7.12      5.68 o 
 -12   1  10       15.04       17.78      4.78 o 
 -11   1  10       83.45       83.00      6.71 o 
 -10   1  10       44.58       49.66      7.01 o 
  -9   1  10      102.47      101.32      6.25 o 
  -8   1  10        2.47        2.17      2.66 o 
  -7   1  10       10.37       12.22      2.84 o 
  -6   1  10      256.70      263.83      8.72 o 
  -5   1  10      456.49      473.75      8.99 o 
  -4   1  10       42.74       31.47      3.23 o 
  -3   1  10      206.78      191.05      4.60 o 
  -2   1  10       33.82       31.31      2.82 o 
  -1   1  10        0.44        2.14      0.98 o 
   0   1  10      191.35      161.56      4.12 o 
   1   1  10       63.13       57.44      2.34 o 
   2   1  10        1.57        1.05      1.33 o 
   3   1  10       87.65       79.43      4.20 o 
   4   1  10       37.76       38.79      3.25 o 
   5   1  10       88.59       89.62      5.21 o 
   6   1  10      425.03      378.40     15.15 o 
   7   1  10       16.43       18.83      4.87 o 
   8   1  10        5.59        5.92      3.32 o 
   9   1  10       18.60       10.30      4.01 o 
  10   1  10        0.00        4.91      4.44 o 
  11   1  10        0.08        4.10      4.85 o 
 -13   2  10       35.75       49.56      7.89 o 
 -12   2  10       10.21       20.12      5.56 o 
 -11   2  10       14.02       22.37      5.29 o 
 -10   2  10       91.58      112.67      7.60 o 
  -9   2  10      141.12      118.51      7.64 o 
  -8   2  10      149.57      149.99      8.09 o 
  -7   2  10      447.85      377.82     22.86 o 
  -6   2  10       17.64       17.95      3.36 o 
  -5   2  10      130.99      130.57      6.81 o 
  -4   2  10      124.22      103.47      6.79 o 
  -3   2  10        3.83        1.25      1.99 o 
  -2   2  10      420.17      409.55     10.05 o 
  -1   2  10      373.25      357.64     11.10 o 
   0   2  10        0.62        2.82      2.99 o 
   1   2  10      226.83      249.37      6.89 o 
   2   2  10       12.16       15.06      2.22 o 
   3   2  10       41.61       47.81      4.42 o 
   4   2  10        3.00        4.40      2.75 o 
   5   2  10      164.79      151.72      7.73 o 
   6   2  10        5.95        6.34      3.30 o 
   7   2  10      176.98      152.08      8.52 o 
   8   2  10        3.77        9.20      4.31 o 
   9   2  10       10.23       14.18      4.35 o 
  10   2  10        6.98       14.38      4.84 o 
 -11   3  10       12.30       28.29      6.38 o 
 -10   3  10       37.32       36.45      6.47 o 
  -9   3  10       14.89       10.00      4.96 o 
  -8   3  10        0.22        0.72      5.80 o 
  -7   3  10       48.70       62.18      6.51 o 
  -6   3  10        8.58        8.41      5.50 o 
  -5   3  10       65.98       65.26      6.14 o 
  -4   3  10       18.96       17.80      3.49 o 
  -3   3  10       35.29       35.04      4.14 o 
  -2   3  10        2.77        3.56      2.89 o 
  -1   3  10      136.27      127.48      8.33 o 
   0   3  10      167.04      150.54      8.83 o 
   1   3  10      711.73      680.07     14.45 o 
   2   3  10        3.75        7.42      5.90 o 
   3   3  10       57.38       62.82      5.88 o 
   4   3  10       87.77       99.88      8.77 o 
   5   3  10       22.59       24.22      5.36 o 
   6   3  10        2.10        9.02      4.08 o 
   7   3  10       29.54       30.21      5.16 o 
   8   3  10        4.33        1.67      4.55 o 
   9   3  10        2.24        0.75      4.52 o 
  -9   4  10        1.15       -0.51      9.48 o 
  -8   4  10        7.39       12.59      5.67 o 
  -7   4  10        0.05       -0.93      5.78 o 
  -6   4  10      144.90      146.43     15.31 o 
  -5   4  10        7.81       12.65      4.38 o 
  -4   4  10       16.37       11.18      3.98 o 
  -3   4  10        0.13        0.24      3.28 o 
  -2   4  10       79.62       76.41      8.11 o 
  -1   4  10       40.85       42.98      6.55 o 
   0   4  10       34.31       36.75      6.08 o 
   1   4  10       14.04       11.98      4.78 o 
   2   4  10       40.49       43.19      7.75 o 
   3   4  10        6.61       17.92      6.56 o 
   4   4  10       22.11       22.56      7.07 o 
   5   4  10       55.38       61.92      8.94 o 
   6   4  10       12.72       24.23      5.72 o 
   7   4  10        1.65       19.51      5.76 o 
  -4   5  10       16.92       18.40      6.70 o 
  -3   5  10        2.59        6.33      6.30 o 
  -2   5  10        0.10        6.27      5.91 o 
  -1   5  10        0.12       -7.21      7.21 o 
   0   5  10        0.91       -4.54      9.23 o 
   1   5  10       11.09       12.84     10.83 o 
   2   5  10        0.51        9.22      8.57 o 
 -13   0  11       12.06       11.26      6.12 o 
 -11   0  11      198.82      206.41     14.43 o 
  -9   0  11     1112.91     1001.27     26.50 o 
  -7   0  11      175.72      165.36      8.18 o 
  -5   0  11      316.52      299.85     10.23 o 
  -3   0  11      764.88      803.62     15.03 o 
  -1   0  11     1054.14     1231.90     20.85 o 
   1   0  11      196.55      174.14      7.04 o 
   3   0  11      370.45      325.29     11.39 o 
   5   0  11       41.51       39.44      4.55 o 
   7   0  11       42.25       51.65      6.89 o 
   9   0  11       39.84       29.44      8.03 o 
  11   0  11       64.29       59.68     11.29 o 
 -13   1  11        8.47       12.78      5.36 o 
 -12   1  11        1.31        2.06      3.93 o 
 -11   1  11        9.31        5.98      3.73 o 
 -10   1  11       46.37       47.80      5.17 o 
  -9   1  11      121.98      133.05      7.25 o 
  -8   1  11      688.19      667.23     16.36 o 
  -7   1  11       22.68       20.68      4.38 o 
  -6   1  11      528.45      464.33     12.27 o 
  -5   1  11      662.21      620.26     11.19 o 
  -4   1  11        5.14        9.56      1.62 o 
  -3   1  11       13.17       24.36      1.97 o 
  -2   1  11      266.68      262.87      5.10 o 
  -1   1  11      489.19      514.71      7.83 o 
   0   1  11       87.84       79.31      2.96 o 
   1   1  11      251.71      236.89      5.00 o 
   2   1  11      468.18      465.80      7.74 o 
   3   1  11      178.26      170.26      5.82 o 
   4   1  11        3.34        4.32      2.03 o 
   5   1  11        6.80        6.39      2.20 o 
   6   1  11       15.43       20.53      3.27 o 
   7   1  11       22.25       22.49      3.79 o 
   8   1  11        0.00        2.21      4.31 o 
   9   1  11        4.00        7.39      4.77 o 
  10   1  11        2.33       -0.34      4.26 o 
  11   1  11        1.50       13.36      5.21 o 
 -12   2  11        4.89        0.74      6.33 o 
 -11   2  11        0.43        0.71      4.27 o 
 -10   2  11        3.03        8.79      4.20 o 
  -9   2  11      475.93      483.87     19.43 o 
  -8   2  11       43.81       48.05      5.48 o 
  -7   2  11        3.22        6.79      3.60 o 
  -6   2  11       27.30       25.22      4.80 o 
  -5   2  11       15.53       21.82      3.22 o 
  -4   2  11      494.42      451.16     10.95 o 
  -3   2  11      159.82      164.86      6.27 o 
  -2   2  11      197.16      193.34      7.84 o 
  -1   2  11      163.09      161.03      5.24 o 
   0   2  11        2.87        7.59      1.87 o 
   1   2  11       42.60       41.56      3.00 o 
   2   2  11      161.56      158.38      5.39 o 
   3   2  11      451.08      410.18     31.18 o 
   4   2  11        0.06        5.09      3.72 o 
   5   2  11       58.94       48.14      4.59 o 
   6   2  11        0.32       -1.50      5.37 o 
   7   2  11       19.77       11.32      3.90 o 
   8   2  11      155.99      139.05      8.17 o 
   9   2  11        0.55       -0.39      3.95 o 
  10   2  11       10.57       18.21      7.92 o 
 -11   3  11       19.53       25.34      6.25 o 
 -10   3  11        1.32       13.20      5.34 o 
  -9   3  11       36.63       40.30      7.77 o 
  -8   3  11      155.95      153.78      9.61 o 
  -7   3  11      108.46      100.98      7.96 o 
  -6   3  11        2.30        9.70      4.31 o 
  -5   3  11       34.86       28.75      3.96 o 
  -4   3  11        7.59        8.03      3.06 o 
  -3   3  11       11.09       11.07      3.10 o 
  -2   3  11      108.10       96.19      7.61 o 
  -1   3  11      140.33      140.06      8.77 o 
   0   3  11       29.82       35.34      5.03 o 
   1   3  11      240.77      229.15      9.15 o 
   2   3  11        0.33        4.57      3.62 o 
   3   3  11       72.90       73.01      6.24 o 
   4   3  11      110.00      110.39      7.30 o 
   5   3  11        3.13        4.05      4.11 o 
   6   3  11       27.85       39.21      5.45 o 
   7   3  11       16.06       20.39      4.76 o 
   8   3  11       11.91        9.18      5.01 o 
   9   3  11        7.44       22.59      5.55 o 
  -9   4  11        5.59        7.37      8.59 o 
  -8   4  11        0.26        8.75      5.63 o 
  -7   4  11       14.47       13.53      8.60 o 
  -6   4  11       24.61       27.69      5.23 o 
  -5   4  11        2.14        2.50      5.81 o 
  -4   4  11        4.16        0.34      5.38 o 
  -3   4  11       16.78       13.08      3.88 o 
  -2   4  11       17.82       15.71      5.45 o 
  -1   4  11       11.70        9.86      5.08 o 
   0   4  11       48.39       39.43      7.89 o 
   1   4  11       23.54       17.75      6.62 o 
   2   4  11       11.97       10.94      6.33 o 
   3   4  11       12.49       24.10     12.33 o 
   4   4  11        9.72       15.41      7.37 o 
   5   4  11       39.51       36.80      8.39 o 
   6   4  11        6.83       21.16      6.07 o 
  -3   5  11       18.60       18.12      6.47 o 
  -2   5  11        9.00        9.94      6.29 o 
  -1   5  11        6.29       10.90     11.46 o 
   0   5  11        6.57       10.31     11.49 o 
   1   5  11        2.96        3.49      7.58 o 
 -12   0  12      179.25      176.70     14.32 o 
 -10   0  12       85.79       86.61      9.65 o 
  -8   0  12      224.57      208.03      9.99 o 
  -6   0  12     4550.06     4534.92     81.25 o 
  -4   0  12      210.11      207.02      6.62 o 
  -2   0  12     1566.47     1780.11     34.53 o 
   0   0  12      586.45      528.53     11.40 o 
   2   0  12        7.06        8.85      2.05 o 
   4   0  12        0.98        7.44      2.63 o 
   6   0  12        7.58        6.63      3.73 o 
   8   0  12       47.17       54.21      6.72 o 
  10   0  12        0.91        5.78      6.52 o 
 -13   1  12       14.73       24.59     13.49 o 
 -12   1  12       27.47       24.27      5.71 o 
 -11   1  12       61.78       66.42      7.55 o 
 -10   1  12        3.39        2.58      3.82 o 
  -9   1  12      213.73      217.08      9.07 o 
  -8   1  12        0.24        5.06      3.26 o 
  -7   1  12       82.70       75.19      5.35 o 
  -6   1  12       57.09       61.22      4.75 o 
  -5   1  12        6.05        6.89      3.35 o 
  -4   1  12        0.77        1.42      1.50 o 
  -3   1  12      135.40      109.85      4.10 o 
  -2   1  12      578.24      554.80      8.29 o 
  -1   1  12      265.12      270.13      5.30 o 
   0   1  12      409.66      396.24      7.54 o 
   1   1  12      272.83      290.15      5.85 o 
   2   1  12       46.11       48.35      2.51 o 
   3   1  12        6.15       10.10      2.13 o 
   4   1  12      129.73      126.87      6.56 o 
   5   1  12        2.14        1.56      2.07 o 
   6   1  12      153.60      152.35      7.35 o 
   7   1  12       16.38       12.20      3.47 o 
   8   1  12       78.92       88.60      6.59 o 
   9   1  12        0.55        5.46      3.86 o 
  10   1  12        0.50        2.73      4.27 o 
 -12   2  12        0.08        4.21      4.64 o 
 -11   2  12       23.32       35.31      5.91 o 
 -10   2  12       36.30       41.95      5.90 o 
  -9   2  12        3.83        3.06      4.17 o 
  -8   2  12       11.60        7.26      3.90 o 
  -7   2  12      389.86      379.60     12.94 o 
  -6   2  12      155.26      154.82     11.84 o 
  -5   2  12      198.98      163.75      8.83 o 
  -4   2  12        1.98        4.03      2.12 o 
  -3   2  12       50.48       58.70      3.92 o 
  -2   2  12      121.62      105.32      5.86 o 
  -1   2  12      351.82      371.04     11.10 o 
   0   2  12       16.75       22.49      3.72 o 
   1   2  12     1113.20     1114.47     18.60 o 
   2   2  12      615.60      569.82     14.81 o 
   3   2  12      118.91      120.08      6.77 o 
   4   2  12       13.58        5.63      3.23 o 
   5   2  12      215.77      208.44      9.01 o 
   6   2  12        4.30        6.36      3.55 o 
   7   2  12        0.79       10.05      3.68 o 
   8   2  12        3.31        2.63      3.88 o 
   9   2  12        1.04       -0.18      6.15 o 
  10   2  12        8.93       15.72      5.23 o 
 -11   3  12        0.10        3.28      5.62 o 
 -10   3  12        2.81        5.84      5.38 o 
  -9   3  12        3.41        4.24      4.81 o 
  -8   3  12       53.90       49.45      6.52 o 
  -7   3  12      199.23      174.43     10.02 o 
  -6   3  12        1.22        3.87      4.36 o 
  -5   3  12       62.10       55.43      4.76 o 
  -4   3  12       12.76       17.66      3.52 o 
  -3   3  12       19.21       19.67      3.46 o 
  -2   3  12      186.77      177.60      8.76 o 
  -1   3  12      402.93      399.68     24.65 o 
   0   3  12      169.00      171.84      8.35 o 
   1   3  12       17.23       16.37      5.59 o 
   2   3  12        0.05        1.45      9.06 o 
   3   3  12        3.22        6.83      3.91 o 
   4   3  12       32.07       53.98      7.79 o 
   5   3  12        3.85        8.95      4.39 o 
   6   3  12       15.18       17.96      4.78 o 
   7   3  12       12.16       22.29      5.32 o 
   8   3  12        0.08        3.69      4.66 o 
  -8   4  12        7.33        6.57      5.82 o 
  -7   4  12        3.80        9.71      4.39 o 
  -6   4  12       19.98       24.72      6.59 o 
  -5   4  12       30.92       24.55      4.88 o 
  -4   4  12        0.62       -1.08      3.38 o 
  -3   4  12       29.59       27.10     15.78 o 
  -2   4  12        0.15       -4.35      4.35 o 
  -1   4  12       70.43       60.53      7.37 o 
   0   4  12       13.55       16.10      5.26 o 
   1   4  12        0.86        3.96      5.93 o 
   2   4  12       12.35       12.95      6.52 o 
   3   4  12        7.06       16.71      7.58 o 
   4   4  12        3.21        5.49      7.07 o 
   5   4  12       49.89       74.52     10.18 o 
   6   4  12        4.32       12.63      7.52 o 
  -2   5  12        0.01       10.14      5.88 o 
  -1   5  12        0.03       -7.11      9.03 o 
 -13   0  13        4.17       17.56      6.55 o 
 -11   0  13        4.37        1.98      5.54 o 
  -9   0  13      228.93      202.98     14.38 o 
  -7   0  13       65.88       59.41      5.98 o 
  -5   0  13     1148.20     1145.47     17.48 o 
  -3   0  13      165.53      149.44      7.44 o 
  -1   0  13       12.06       16.22      2.39 o 
   1   0  13        2.09        0.38      1.73 o 
   3   0  13      382.69      330.88      9.16 o 
   5   0  13        0.70       -0.21      3.16 o 
   7   0  13       36.06       47.30      8.17 o 
   9   0  13        0.83       17.80      8.95 o 
 -13   1  13        9.61       11.14      6.04 o 
 -12   1  13       29.34       35.45      5.84 o 
 -11   1  13      190.03      185.41      9.47 o 
 -10   1  13        0.54        1.94      3.88 o 
  -9   1  13      145.35      156.38      7.98 o 
  -8   1  13      188.85      165.68      7.89 o 
  -7   1  13       46.82       47.45      4.51 o 
  -6   1  13      267.70      229.03     10.45 o 
  -5   1  13      283.30      151.58     14.09 o 
  -4   1  13      341.02      336.24      8.71 o 
  -3   1  13        5.20       12.88      2.16 o 
  -2   1  13       42.77       54.91      2.37 o 
  -1   1  13      472.03      399.94      7.15 o 
   0   1  13      288.68      264.87      5.54 o 
   1   1  13      846.82      865.42     12.22 o 
   2   1  13       22.52       28.52      2.20 o 
   3   1  13      288.77      237.91     23.90 o 
   4   1  13      358.58      348.02      9.60 o 
   5   1  13        0.96        4.80      2.73 o 
   6   1  13       49.59       49.08      4.68 o 
   7   1  13       72.17       72.54      5.85 o 
   8   1  13       27.62       25.86      4.77 o 
   9   1  13        6.65        7.05      3.95 o 
  10   1  13        0.25        0.12      7.58 o 
 -12   2  13       33.29       45.31      6.44 o 
 -11   2  13       47.07       51.89      6.56 o 
 -10   2  13       28.94       31.24      5.34 o 
  -9   2  13        0.75       -3.91      3.91 o 
  -8   2  13       17.84       23.91      4.70 o 
  -7   2  13       21.46       25.64      8.41 o 
  -6   2  13      151.91      139.53      8.82 o 
  -5   2  13       37.72       35.05      3.55 o 
  -4   2  13      382.38      351.26      9.76 o 
  -3   2  13        5.37        1.43      2.52 o 
  -2   2  13       69.99       62.91      4.80 o 
  -1   2  13        3.24        6.99      2.53 o 
   0   2  13       51.06       51.44      3.90 o 
   1   2  13      745.01      705.33     15.52 o 
   2   2  13      600.82      611.06     24.06 o 
   3   2  13       16.78       12.10      4.62 o 
   4   2  13       18.21       12.84      5.97 o 
   5   2  13       58.42       54.24      5.27 o 
   6   2  13        0.23        2.50      4.08 o 
   7   2  13       29.54       38.38      5.07 o 
   8   2  13       20.50       25.44      5.19 o 
   9   2  13        0.00       10.44      5.05 o 
 -11   3  13        1.46       -2.52      7.71 o 
 -10   3  13       19.60       28.87      6.10 o 
  -9   3  13       21.97       31.70      5.72 o 
  -8   3  13       81.10       73.24      7.25 o 
  -7   3  13       87.25       91.02      7.47 o 
  -6   3  13       46.11       49.87      5.78 o 
  -5   3  13      107.95      100.52      7.19 o 
  -4   3  13       14.15       16.34      3.45 o 
  -3   3  13       52.49       50.98      5.31 o 
  -2   3  13       13.29       10.50      3.71 o 
  -1   3  13       47.80       50.40      8.08 o 
   0   3  13        6.65        5.38      3.41 o 
   1   3  13       35.11       37.00      6.60 o 
   2   3  13       28.94       27.13      5.60 o 
   3   3  13        0.58       -2.31      5.11 o 
   4   3  13       40.65       53.48      8.47 o 
   5   3  13        0.55       13.06      4.61 o 
   6   3  13       10.48       11.42      4.66 o 
   7   3  13        7.00       12.76      9.00 o 
   8   3  13        0.58        9.22      5.04 o 
  -8   4  13        8.96       17.12      5.02 o 
  -7   4  13        1.61        1.93      6.56 o 
  -6   4  13       13.32       17.67      4.81 o 
  -5   4  13       20.73       22.04      6.65 o 
  -4   4  13       12.89        8.18      4.21 o 
  -3   4  13        0.71       -6.97      7.19 o 
  -2   4  13        2.73        3.10      4.44 o 
  -1   4  13        0.02        6.72      4.81 o 
   0   4  13       34.01       22.28     12.76 o 
   1   4  13        0.95        9.88      6.25 o 
   2   4  13       35.25       43.10      9.09 o 
   3   4  13        0.39        4.78      7.10 o 
   4   4  13        0.49       14.49      7.53 o 
   5   4  13        7.04       24.92     11.90 o 
 -12   0  14      103.47       91.52     11.06 o 
 -10   0  14        3.98        4.31      5.40 o 
  -8   0  14      612.69      672.11     27.89 o 
  -6   0  14       10.29       13.64      3.76 o 
  -4   0  14     1129.58     1032.50     30.94 o 
  -2   0  14       55.35       55.94      3.71 o 
   0   0  14      434.54      448.19     10.84 o 
   2   0  14      318.91      318.70      9.16 o 
   4   0  14      109.97      100.41      7.04 o 
   6   0  14      140.32      137.20      9.40 o 
   8   0  14       50.48       58.05      8.01 o 
  10   0  14       40.28       29.15      8.95 o 
 -13   1  14        3.52       12.64      6.64 o 
 -12   1  14       47.88       54.89     10.66 o 
 -11   1  14       44.05       32.84      5.96 o 
 -10   1  14        1.92        2.41      3.95 o 
  -9   1  14       45.27       44.75      5.09 o 
  -8   1  14     1009.45      894.93     20.64 o 
  -7   1  14       43.78       42.40      6.42 o 
  -6   1  14       20.15       20.35      3.15 o 
  -5   1  14        8.82       18.00      2.76 o 
  -4   1  14       11.79       10.06      2.22 o 
  -3   1  14      333.11      326.37      8.02 o 
  -2   1  14      189.99      170.68      5.10 o 
  -1   1  14      107.41      103.11      3.40 o 
   0   1  14       55.10       53.04      2.65 o 
   1   1  14       13.74       17.49      1.98 o 
   2   1  14       99.34       96.63      4.29 o 
   3   1  14        1.42        2.50      2.20 o 
   4   1  14      502.28      480.81     11.81 o 
   5   1  14       65.14       70.55      4.80 o 
   6   1  14        0.56        3.27      3.04 o 
   7   1  14       13.95       13.89      3.85 o 
   8   1  14       46.18       47.38      5.44 o 
   9   1  14        6.63        9.24      6.50 o 
  10   1  14        5.23        5.09      4.83 o 
 -12   2  14        0.68        5.29      9.02 o 
 -11   2  14      127.39      122.60      8.72 o 
 -10   2  14       25.31       10.65      7.72 o 
  -9   2  14       47.94       50.55      5.88 o 
  -8   2  14       16.90       12.20      4.31 o 
  -7   2  14      215.91      203.79      9.63 o 
  -6   2  14       13.66       14.38      3.21 o 
  -5   2  14      362.77      308.42      9.36 o 
  -4   2  14       15.22       12.55      2.72 o 
  -3   2  14      100.70      104.55      6.29 o 
  -2   2  14       37.24       32.84      3.93 o 
  -1   2  14      178.38      172.99      7.92 o 
   0   2  14      132.36      138.81      5.97 o 
   1   2  14      177.84      171.71     10.46 o 
   2   2  14       87.59       92.86      6.00 o 
   3   2  14      229.94      204.47      8.90 o 
   4   2  14       35.73       38.55      4.45 o 
   5   2  14       60.47       70.03      8.30 o 
   6   2  14       27.64       28.31      5.20 o 
   7   2  14        1.67        8.69      3.71 o 
   8   2  14        6.22       11.37      4.29 o 
   9   2  14        1.00       12.25      4.87 o 
 -10   3  14        8.08        9.70      5.54 o 
  -9   3  14       19.25       21.34      7.29 o 
  -8   3  14        6.63        8.66      4.77 o 
  -7   3  14        7.54        1.89      3.45 o 
  -6   3  14       12.69       13.76      3.64 o 
  -5   3  14        1.88        4.34      3.12 o 
  -4   3  14       10.53       14.63      3.45 o 
  -3   3  14        2.50       -1.95      4.55 o 
  -2   3  14       11.81       19.20      4.13 o 
  -1   3  14       43.30       47.25      4.95 o 
   0   3  14       64.75       69.17      5.47 o 
   1   3  14       35.06       30.37      6.42 o 
   2   3  14        4.71       14.03     13.43 o 
   3   3  14       12.61       18.18      6.23 o 
   4   3  14        0.05       10.30      5.66 o 
   5   3  14        2.79        3.23      5.67 o 
   6   3  14        1.99        4.08      4.61 o 
   7   3  14        0.47        5.20      5.04 o 
  -7   4  14        6.59       18.77      4.52 o 
  -6   4  14       50.59       54.61      5.65 o 
  -5   4  14        1.22       -1.15      3.86 o 
  -4   4  14       48.73       36.63      8.37 o 
  -3   4  14        2.67        8.62      4.91 o 
  -2   4  14       12.79       10.18      5.13 o 
  -1   4  14        0.12        5.38      8.17 o 
   0   4  14        3.98        0.41      5.78 o 
   1   4  14        0.77        7.55      6.79 o 
   2   4  14       58.87       51.34      8.86 o 
   3   4  14        3.62        6.15      7.48 o 
   4   4  14       32.00       26.17     12.80 o 
 -13   0  15      100.03      116.07     13.33 o 
 -11   0  15       41.20       39.01      7.69 o 
  -9   0  15       59.57       62.62      9.16 o 
  -7   0  15      383.46      351.09     18.47 o 
  -5   0  15       25.89       27.76      3.27 o 
  -3   0  15       21.97       24.20      3.01 o 
  -1   0  15      467.78      432.61     10.78 o 
   1   0  15      277.01      261.23     10.27 o 
   3   0  15       13.15       16.63      4.16 o 
   5   0  15      310.80      327.01     16.52 o 
   7   0  15       22.13       33.25      6.89 o 
   9   0  15        9.42       31.03      9.90 o 
 -12   1  15        6.25       15.97      6.36 o 
 -11   1  15       94.34       97.97      9.30 o 
 -10   1  15       51.99       67.32      7.98 o 
  -9   1  15       60.49       64.01      6.35 o 
  -8   1  15       10.02       12.83      4.49 o 
  -7   1  15        9.35       11.58      3.09 o 
  -6   1  15      657.41      630.28     13.37 o 
  -5   1  15     2104.32     2075.74     30.33 o 
  -4   1  15       28.67       31.25      3.33 o 
  -3   1  15       61.46       72.72      3.84 o 
  -2   1  15       65.35       59.66      3.62 o 
  -1   1  15      253.66      246.21      6.41 o 
   0   1  15        0.50        1.89      1.53 o 
   1   1  15      480.69      451.07      8.35 o 
   2   1  15      886.60      862.96     14.65 o 
   3   1  15      140.08      141.06      7.33 o 
   4   1  15       86.04       83.80      4.94 o 
   5   1  15       17.79       18.63      3.29 o 
   6   1  15       38.50       37.46      4.03 o 
   7   1  15       13.31       12.66      3.83 o 
   8   1  15        0.34        1.26      3.76 o 
   9   1  15        4.23        3.53      4.19 o 
 -11   2  15        0.72        7.42      5.38 o 
 -10   2  15        4.23        9.59      4.64 o 
  -9   2  15       14.09       14.24      4.64 o 
  -8   2  15       48.38       46.47      5.70 o 
  -7   2  15        8.49        9.77      3.23 o 
  -6   2  15      134.97      129.10      6.59 o 
  -5   2  15       40.09       38.12      3.88 o 
  -4   2  15       67.91       61.65      5.20 o 
  -3   2  15       53.99       65.38      5.22 o 
  -2   2  15      325.92      322.32      9.73 o 
  -1   2  15        4.19        6.64      2.85 o 
   0   2  15       67.41       65.81      4.42 o 
   1   2  15      195.71      210.45     11.77 o 
   2   2  15       46.51       40.32      6.31 o 
   3   2  15       19.35       13.95      4.24 o 
   4   2  15       24.55       28.70      4.36 o 
   5   2  15        8.57        9.93      3.59 o 
   6   2  15       15.94       16.42      4.18 o 
   7   2  15       49.72       46.23      5.51 o 
   8   2  15        0.07        6.82      4.28 o 
 -10   3  15       11.33       15.25      6.09 o 
  -9   3  15        0.04        6.23      7.98 o 
  -8   3  15        6.66        7.89      4.20 o 
  -7   3  15        0.29       -2.44      3.40 o 
  -6   3  15        1.34        3.36      4.87 o 
  -5   3  15        3.23        5.18      3.32 o 
  -4   3  15       37.64       42.21      5.02 o 
  -3   3  15        6.25       14.41      5.82 o 
  -2   3  15      106.60       93.78      6.73 o 
  -1   3  15       49.93       46.85      5.06 o 
   0   3  15       98.49       88.86      9.45 o 
   1   3  15       41.56       47.16      7.47 o 
   2   3  15       23.91       30.31      6.93 o 
   3   3  15       71.45       82.50     10.01 o 
   4   3  15        6.56        5.89      5.76 o 
   5   3  15       21.17       18.38      8.31 o 
   6   3  15       17.13       21.17      9.72 o 
  -7   4  15       19.39       23.62      4.89 o 
  -6   4  15       48.06       40.04      9.10 o 
  -5   4  15        4.71        2.00      4.22 o 
  -4   4  15       12.02       16.55      5.64 o 
  -3   4  15        0.15        5.75      5.73 o 
  -2   4  15        1.00        2.12     10.56 o 
  -1   4  15        9.75        5.10      7.07 o 
   0   4  15       12.41       29.49      7.22 o 
   1   4  15        5.09        7.83      8.83 o 
   2   4  15       37.47       43.45     19.10 o 
   3   4  15       18.60       23.71     11.60 o 
 -12   0  16       21.71       16.72      7.33 o 
 -10   0  16       89.60      108.15     12.03 o 
  -8   0  16      417.05      364.71     20.31 o 
  -6   0  16        6.51       10.49      3.80 o 
  -4   0  16      762.01      747.90     22.92 o 
  -2   0  16        0.01        3.09      3.44 o 
   0   0  16      210.64      172.62      6.68 o 
   2   0  16      131.90      122.28      7.49 o 
   4   0  16      940.48      927.41     25.45 o 
   6   0  16        1.46       -0.40      4.65 o 
   8   0  16       92.94      109.37      9.66 o 
 -12   1  16       32.62       46.40      7.67 o 
 -11   1  16       10.52       23.88     11.90 o 
 -10   1  16       14.77       20.71      6.31 o 
  -9   1  16        0.67        5.56      4.90 o 
  -8   1  16      136.01      125.04      8.05 o 
  -7   1  16        0.07        4.25      3.78 o 
  -6   1  16       11.26       16.58      3.13 o 
  -5   1  16       12.64       17.20      3.16 o 
  -4   1  16       88.51       81.07      6.30 o 
  -3   1  16       46.80       47.92      4.12 o 
  -2   1  16      141.16      138.08      5.42 o 
  -1   1  16       83.85       77.75      3.76 o 
   0   1  16        3.57        6.57      2.46 o 
   1   1  16       43.19       47.84      3.29 o 
   2   1  16      348.71      327.01      8.32 o 
   3   1  16      252.48      230.21      7.86 o 
   4   1  16      111.41      108.01      5.82 o 
   5   1  16        0.18        3.18      3.44 o 
   6   1  16       20.98       23.15      3.85 o 
   7   1  16       78.83       78.55      6.42 o 
   8   1  16        3.50        6.55      4.12 o 
 -11   2  16       83.36       89.06      8.09 o 
 -10   2  16      100.94       91.01      8.24 o 
  -9   2  16      103.68      105.42      8.45 o 
  -8   2  16       30.81       36.09      4.32 o 
  -7   2  16      146.25      130.65      6.60 o 
  -6   2  16        3.61       10.00      3.93 o 
  -5   2  16       88.87       91.00      5.51 o 
  -4   2  16       83.72       77.62      5.78 o 
  -3   2  16      374.98      380.42     11.05 o 
  -2   2  16       17.98       21.43      3.36 o 
  -1   2  16        1.34        2.78      2.75 o 
   0   2  16        8.71       12.55      2.99 o 
   1   2  16       65.19       68.57     11.88 o 
   2   2  16       38.48       34.57      6.03 o 
   3   2  16       77.32       67.92     16.98 o 
   4   2  16        0.01        4.64      3.50 o 
   5   2  16        0.00        0.89      3.73 o 
   6   2  16        0.43        2.21      4.01 o 
   7   2  16        1.76        1.01      4.14 o 
   8   2  16        2.06        8.38      5.94 o 
  -9   3  16        0.00        2.07      7.40 o 
  -8   3  16        0.02        1.53      3.77 o 
  -7   3  16       24.68       32.45      4.54 o 
  -6   3  16        2.41        8.81      3.30 o 
  -5   3  16       36.85       37.36      4.56 o 
  -4   3  16       11.43        9.87      5.29 o 
  -3   3  16      104.40       96.66      6.89 o 
  -2   3  16        1.91        3.53      3.44 o 
  -1   3  16       12.28       17.03      4.12 o 
   0   3  16       37.03       44.47      7.89 o 
   1   3  16        6.27       12.46      5.58 o 
   2   3  16       24.91       21.64      7.00 o 
   3   3  16       22.03       33.51      7.08 o 
   4   3  16        0.20        1.87      5.76 o 
   5   3  16       30.05       49.45     11.44 o 
   6   3  16       22.95       29.20      6.97 o 
  -6   4  16       11.54       22.44      4.68 o 
  -5   4  16        4.47       14.07      5.66 o 
  -4   4  16       40.34       40.78      6.60 o 
  -3   4  16        4.43        4.66      4.62 o 
  -2   4  16       37.59       57.74     12.56 o 
  -1   4  16        3.75       -3.88      5.93 o 
   0   4  16        0.74       -5.36      6.43 o 
   1   4  16        0.80       17.84     11.99 o 
   2   4  16       35.83       54.97     10.80 o 
 -11   0  17      150.53      152.92     15.12 o 
  -9   0  17        5.36        2.32      6.13 o 
  -7   0  17      774.94      744.66     31.60 o 
  -5   0  17       12.27       14.49      4.30 o 
  -3   0  17       33.04       46.21      4.65 o 
  -1   0  17      210.19      221.38     10.24 o 
   1   0  17       66.43       64.99      7.93 o 
   3   0  17       63.38       65.92      6.25 o 
   5   0  17      720.71      696.32     22.73 o 
   7   0  17        0.65        5.08      4.98 o 
 -12   1  17        9.28       36.13     17.54 o 
 -11   1  17       56.04       69.03     11.08 o 
 -10   1  17       93.19       99.04      9.09 o 
  -9   1  17        0.56        0.29      4.82 o 
  -8   1  17        1.56        1.46      4.46 o 
  -7   1  17       31.64       34.85      3.75 o 
  -6   1  17        5.37        7.83      3.52 o 
  -5   1  17      178.65      166.03      6.88 o 
  -4   1  17       51.25       52.72      4.35 o 
  -3   1  17      208.18      188.65      5.87 o 
  -2   1  17      186.82      176.84      6.40 o 
  -1   1  17        2.16        6.25      2.46 o 
   0   1  17       34.00       41.77      3.35 o 
   1   1  17        0.05        5.22      2.32 o 
   2   1  17      131.82      135.13      5.39 o 
   3   1  17        0.20        1.72      2.64 o 
   4   1  17       43.25       39.18      4.20 o 
   5   1  17       13.99       17.34      3.48 o 
   6   1  17        0.43        3.47      3.32 o 
   7   1  17        6.47       15.49      4.20 o 
   8   1  17        4.62       13.76      4.79 o 
 -11   2  17        0.52       -0.01      6.00 o 
 -10   2  17        6.23       15.65      5.26 o 
  -9   2  17        8.91       10.32      4.09 o 
  -8   2  17       10.97       15.92      3.87 o 
  -7   2  17       51.19       58.18      5.09 o 
  -6   2  17       35.60       40.68      4.49 o 
  -5   2  17      123.55       98.10      7.87 o 
  -4   2  17       37.50       28.76      4.36 o 
  -3   2  17        0.59        3.11      3.01 o 
  -2   2  17      137.06      128.88      6.38 o 
  -1   2  17       58.33       51.37      4.35 o 
   0   2  17       37.52       52.00      5.78 o 
   1   2  17       40.44       42.52      7.49 o 
   2   2  17       23.57       27.93      6.16 o 
   3   2  17        0.19        4.84      9.12 o 
   4   2  17        2.78        5.21      4.66 o 
   5   2  17        1.48        1.65      3.67 o 
   6   2  17       24.59       25.35      4.95 o 
   7   2  17        5.46        6.95      4.50 o 
  -9   3  17       24.12       22.18      4.87 o 
  -8   3  17       91.35      103.21      6.86 o 
  -7   3  17       18.56       23.31      4.84 o 
  -6   3  17       23.66       28.55      4.44 o 
  -5   3  17       19.76       25.49      4.80 o 
  -4   3  17       47.13       39.86      5.56 o 
  -3   3  17        5.49        5.78      4.57 o 
  -2   3  17       53.24       59.01      7.41 o 
  -1   3  17        4.16        8.63      6.16 o 
   0   3  17        0.01        6.51      5.88 o 
   1   3  17        6.96        7.62      7.03 o 
   2   3  17       11.79       14.70      6.30 o 
   3   3  17       67.58       82.83     13.75 o 
   4   3  17       28.18       32.43      7.21 o 
   5   3  17       42.28       68.25      8.72 o 
  -5   4  17        3.43        3.10      5.43 o 
  -4   4  17        5.84       10.96      5.34 o 
  -3   4  17        3.30       -0.29      4.84 o 
  -2   4  17        5.17        8.06      6.50 o 
  -1   4  17       42.33       33.97      7.76 o 
   0   4  17        5.01       14.13      7.25 o 
   1   4  17        2.37       10.85      7.29 o 
 -10   0  18      127.04      134.57     14.43 o 
  -8   0  18      464.77      470.67     25.36 o 
  -6   0  18        5.42       10.15      6.33 o 
  -4   0  18     1051.22     1039.26     26.83 o 
  -2   0  18      178.14      184.53      7.19 o 
   0   0  18       60.78       58.64      4.53 o 
   2   0  18      418.82      385.04     21.41 o 
   4   0  18       16.69       15.49      4.84 o 
   6   0  18       34.42       32.29      6.37 o 
   8   0  18       26.95       13.04      9.62 o 
 -11   1  18       14.21       25.39      6.69 o 
 -10   1  18        1.34       -3.61      5.53 o 
  -9   1  18       46.10       49.14      6.96 o 
  -8   1  18        1.71        4.49      4.57 o 
  -7   1  18        2.10        1.95      4.11 o 
  -6   1  18      105.18       95.81      8.24 o 
  -5   1  18      366.93      365.78     14.72 o 
  -4   1  18       44.45       35.12      3.82 o 
  -3   1  18      189.86      158.54      6.62 o 
  -2   1  18        2.09        5.03      3.41 o 
  -1   1  18       27.02       26.83      2.93 o 
   0   1  18       46.17       50.58      3.62 o 
   1   1  18       24.04       18.47      3.53 o 
   2   1  18       81.04       79.91      4.42 o 
   3   1  18        0.37        4.39      2.98 o 
   4   1  18       20.74       11.24      3.57 o 
   5   1  18       34.70       44.81      4.40 o 
   6   1  18        9.82       12.25      3.89 o 
   7   1  18       46.83       41.83      5.45 o 
 -10   2  18       23.25       28.97      8.23 o 
  -9   2  18      150.07      173.48      9.20 o 
  -8   2  18        0.33        3.39      3.68 o 
  -7   2  18        1.31       -1.22      3.39 o 
  -6   2  18        7.47       12.83      3.93 o 
  -5   2  18       50.08       53.55      5.31 o 
  -4   2  18      349.34      334.04     10.86 o 
  -3   2  18       10.46       10.77      4.06 o 
  -2   2  18        0.69        2.83      4.60 o 
  -1   2  18       88.55       80.19      5.43 o 
   0   2  18       23.50       26.43     12.38 o 
   1   2  18       19.84       14.37      5.40 o 
   2   2  18       11.99        6.64      6.19 o 
   3   2  18       75.41       64.21     17.11 o 
   4   2  18       16.25       25.93      5.70 o 
   5   2  18       27.99       30.02      6.19 o 
   6   2  18        2.36       11.83      7.13 o 
  -8   3  18        0.27        5.10      4.14 o 
  -7   3  18       25.61       24.49      4.52 o 
  -6   3  18       11.89        7.09      4.37 o 
  -5   3  18       47.09       47.53      5.80 o 
  -4   3  18       15.06       23.98      4.95 o 
  -3   3  18        0.35       -1.96      4.87 o 
  -2   3  18       10.27       23.20      4.40 o 
  -1   3  18       41.42       41.74      8.19 o 
   0   3  18        1.74        8.35      6.31 o 
   1   3  18       14.81       18.77      8.93 o 
   2   3  18        3.71        8.67      6.40 o 
   3   3  18       62.66       69.29      8.97 o 
   4   3  18       10.99       32.30      7.82 o 
  -2   4  18       41.98       55.00      9.24 o 
 -11   0  19       59.20       55.18     11.44 o 
  -9   0  19        0.14       -0.12      6.49 o 
  -7   0  19      120.18      122.45     12.87 o 
  -5   0  19        0.10        3.61      4.77 o 
  -3   0  19       94.46       91.38     10.62 o 
  -1   0  19      432.46      413.33     11.81 o 
   1   0  19       21.10       27.88      4.47 o 
   3   0  19      370.26      318.13     17.85 o 
   5   0  19       85.89       74.03      8.03 o 
   7   0  19        0.21        3.07      5.79 o 
 -11   1  19       15.96       21.26      6.73 o 
 -10   1  19       59.42       63.76      8.28 o 
  -9   1  19       96.00      107.44     10.17 o 
  -8   1  19       74.24       84.96      8.15 o 
  -7   1  19      206.20      230.06     11.93 o 
  -6   1  19        3.07        7.84      4.03 o 
  -5   1  19        0.19        2.51      3.33 o 
  -4   1  19        6.18        2.05      3.07 o 
  -3   1  19       36.81       46.04      4.19 o 
  -2   1  19       87.79       92.38      6.08 o 
  -1   1  19        0.45        6.24      2.63 o 
   0   1  19       28.16       37.89      4.19 o 
   1   1  19        4.92        9.22      3.08 o 
   2   1  19       30.99       31.05      4.72 o 
   3   1  19       13.88       18.77      3.46 o 
   4   1  19       51.52       54.13      5.79 o 
   5   1  19      100.04       97.73      6.23 o 
   6   1  19       26.34       20.33      4.28 o 
 -10   2  19       20.64       45.31     13.56 o 
  -9   2  19        1.72       10.06      6.07 o 
  -8   2  19        0.16        3.99      3.87 o 
  -7   2  19       99.93       95.73      7.23 o 
  -6   2  19       19.62       29.53      4.86 o 
  -5   2  19       13.68        4.24      4.30 o 
  -4   2  19        0.77        2.49      3.37 o 
  -3   2  19       29.00       29.93      4.10 o 
  -2   2  19       24.32       19.11      3.88 o 
  -1   2  19       16.22       10.86      4.44 o 
   0   2  19        4.52        9.02      5.14 o 
   1   2  19        2.42        5.15      8.60 o 
   2   2  19        2.17        8.05      4.98 o 
   3   2  19        4.35        3.92      5.12 o 
   4   2  19        5.53        4.93      8.16 o 
   5   2  19       49.99       54.41      7.64 o 
  -7   3  19        0.86        6.24      4.67 o 
  -6   3  19        4.70        6.29      6.32 o 
  -5   3  19        2.38        6.09      5.38 o 
  -4   3  19       38.09       50.35      5.33 o 
  -3   3  19       67.62       59.17      5.65 o 
  -2   3  19      164.04      163.67     10.64 o 
  -1   3  19        1.30        8.38      6.44 o 
   0   3  19        4.17        7.13      5.98 o 
   1   3  19       20.72       16.70     20.92 o 
   2   3  19       13.73       16.56      6.64 o 
   3   3  19       18.16       40.22      7.79 o 
 -10   0  20        9.49        2.48      8.31 o 
  -8   0  20      204.03      232.00     18.74 o 
  -6   0  20       40.59       49.96      9.34 o 
  -4   0  20      395.05      333.69     13.76 o 
  -2   0  20       50.76       73.33      6.95 o 
   0   0  20        0.01        8.88      4.90 o 
   2   0  20        6.51        8.95      3.91 o 
   4   0  20        2.89       14.44      5.31 o 
   6   0  20        3.66       16.05      6.34 o 
 -10   1  20       27.78       24.12      7.03 o 
  -9   1  20       51.50       62.06      8.31 o 
  -8   1  20        5.23        7.13      6.35 o 
  -7   1  20       18.79       26.12      6.47 o 
  -6   1  20       41.23       43.35      8.87 o 
  -5   1  20       20.91       17.66      4.41 o 
  -4   1  20       43.48       46.04      6.26 o 
  -3   1  20       11.43       10.92      3.14 o 
  -2   1  20        1.87       11.92      2.93 o 
  -1   1  20       11.65       13.17      2.92 o 
   0   1  20       59.42       60.91      7.63 o 
   1   1  20        2.65        8.31      3.45 o 
   2   1  20       23.06       26.13      4.57 o 
   3   1  20        0.00        5.12      3.89 o 
   4   1  20        8.60        9.64      4.50 o 
   5   1  20       25.27       37.21      4.62 o 
   6   1  20       64.52       59.53      8.09 o 
  -9   2  20       14.52       21.06      6.76 o 
  -8   2  20       13.74       12.35     11.86 o 
  -7   2  20       81.76       82.07      7.20 o 
  -6   2  20       61.04       50.42      5.31 o 
  -5   2  20        9.81       11.08      3.91 o 
  -4   2  20       12.90       17.63      3.99 o 
  -3   2  20        0.04        6.09      3.54 o 
  -2   2  20       47.61       47.07      4.76 o 
  -1   2  20      208.08      234.75     11.63 o 
   0   2  20        2.11        5.96      5.05 o 
   1   2  20        3.49       14.55      5.47 o 
   2   2  20        2.03        0.68      4.96 o 
   3   2  20        5.28        4.67      5.04 o 
   4   2  20       12.69       19.17      5.92 o 
  -6   3  20        9.82       -1.85      4.68 o 
  -5   3  20       70.56       63.55      6.18 o 
  -4   3  20        0.02        3.83      4.13 o 
  -3   3  20       24.16       21.99      5.99 o 
  -2   3  20        0.46       16.93      6.08 o 
  -1   3  20       73.22       71.86      9.86 o 
   0   3  20        0.45        9.39      7.70 o 
   1   3  20       24.49       36.86     13.76 o 
   2   3  20        0.02       -0.90     12.96 o 
  -9   0  21       10.78       19.27      9.55 o 
  -7   0  21       15.61       22.65      8.37 o 
  -5   0  21        0.05        4.37      5.82 o 
  -3   0  21       19.51        9.29      4.89 o 
  -1   0  21        0.32        2.91      4.80 o 
   1   0  21       69.03       68.26     10.86 o 
   3   0  21        0.10        5.74      5.54 o 
   5   0  21       14.73        6.72      5.94 o 
  -9   1  21      113.62      127.85     16.11 o 
  -8   1  21       85.62       85.89      8.90 o 
  -7   1  21      107.47       93.35     12.51 o 
  -6   1  21       15.84       21.21      9.13 o 
  -5   1  21       41.97       46.97      8.44 o 
  -4   1  21       57.30       52.67      5.77 o 
  -3   1  21      204.21      183.48     10.29 o 
  -2   1  21       95.68      100.62      6.17 o 
  -1   1  21       14.23       15.61      6.65 o 
   0   1  21        0.63        3.92      5.81 o 
   1   1  21        0.82       12.38      4.30 o 
   2   1  21        2.33        6.32      4.06 o 
   3   1  21       37.91       46.66      5.59 o 
   4   1  21        0.21        5.06      4.42 o 
   5   1  21        1.20        6.38      6.76 o 
  -8   2  21       34.01       30.04      7.06 o 
  -7   2  21       15.41       13.85      5.00 o 
  -6   2  21        9.25        7.04      3.97 o 
  -5   2  21       31.68       28.01      4.70 o 
  -4   2  21       98.45      118.58      7.00 o 
  -3   2  21       14.41       22.77      4.56 o 
  -2   2  21        7.75        5.00      4.99 o 
  -1   2  21       10.85       17.38      6.85 o 
   0   2  21        1.21        6.99      4.89 o 
   1   2  21       11.99        3.97      5.28 o 
   2   2  21       22.08       23.63      6.48 o 
   3   2  21        5.74       15.86      8.17 o 
  -5   3  21       13.22       21.98      5.05 o 
  -4   3  21       25.56       33.68      5.39 o 
  -3   3  21       29.68       28.36      6.44 o 
  -2   3  21       18.89       21.40     10.27 o 
  -1   3  21       35.97       73.40     11.33 o 
   0   3  21        0.25        8.73     13.31 o 
  -8   0  22      188.39      234.16     20.23 o 
  -6   0  22      355.08      382.94     23.94 o 
  -4   0  22        2.00        0.18      6.86 o 
  -2   0  22        9.19        0.73      8.74 o 
   0   0  22       17.08       15.83      7.96 o 
   2   0  22       30.73       24.23      8.93 o 
   4   0  22        3.12       15.12      5.75 o 
  -9   1  22       64.78       81.98     10.87 o 
  -8   1  22        0.48       -0.23      6.36 o 
  -7   1  22       16.84       10.58      6.70 o 
  -6   1  22       73.37       64.68     19.40 o 
  -5   1  22        4.39       13.12      5.88 o 
  -4   1  22        6.78       13.75      4.59 o 
  -3   1  22        0.34        8.07      4.49 o 
  -2   1  22       56.61       60.55      6.21 o 
  -1   1  22        0.69        4.93      3.84 o 
   0   1  22      136.09      117.59      8.99 o 
   1   1  22        3.79        5.59      4.03 o 
   2   1  22        0.26        2.41      3.78 o 
   3   1  22        0.02        0.49      6.67 o 
   4   1  22       11.76       20.78     10.98 o 
  -7   2  22      107.73      123.88      9.08 o 
  -6   2  22        6.17       -0.75      4.70 o 
  -5   2  22       45.51       51.67      5.51 o 
  -4   2  22        4.31       16.43      4.18 o 
  -3   2  22        4.16        9.67      5.07 o 
  -2   2  22        7.45       19.88      8.54 o 
  -1   2  22       74.98       76.57      7.55 o 
   0   2  22        0.51        6.08      5.11 o 
   1   2  22       63.56       70.34      9.81 o 
   2   2  22       13.68       15.92      5.76 o 
  -7   0  23        0.02        3.31      8.19 o 
  -5   0  23       13.44       28.13      8.72 o 
  -3   0  23      105.80      110.19     13.16 o 
  -1   0  23        0.03       28.67      9.39 o 
   1   0  23       11.63       23.97      8.72 o 
   3   0  23       15.41       20.13      9.63 o 
  -7   1  23       59.35       48.67      7.99 o 
  -6   1  23       79.09      107.16      9.82 o 
  -5   1  23       11.57       34.40      5.79 o 
  -4   1  23       41.60       60.43     11.51 o 
  -3   1  23       57.66       62.53      6.58 o 
  -2   1  23        0.71        5.49      8.24 o 
  -1   1  23       29.25       37.51     14.20 o 
   0   1  23       32.23       29.60      6.25 o 
   1   1  23        0.23        3.72      5.37 o 
   2   1  23        0.08        8.46      4.19 o 
  -5   2  23        0.22        2.78      4.95 o 
  -4   2  23       83.16       94.77     15.75 o 
  -3   2  23        0.11        3.20      4.94 o 
  -2   2  23        5.53       14.09     11.08 o 
  -1   2  23        1.04        8.77      5.44 o 
   0   2  23        2.77        6.21      5.56 o 
  -6   0  24       64.28       62.74     11.90 o 
  -4   0  24       89.14       82.79     13.18 o 
  -2   0  24       12.85       29.79      9.12 o 
   0   0  24        0.82        4.58      7.95 o 
  -6   1  24        0.02        3.62      6.18 o 
  -5   1  24        6.50       11.51      5.56 o 
  -4   1  24        1.19        8.65      6.01 o 
  -3   1  24        6.00       13.22      6.72 o 
  -2   1  24        1.00        2.26      6.50 o 
  -1   1  24       21.95       61.05     12.23 o 
   0   1  24        8.47       11.17      6.79 o 
   1   1  24        2.33       14.08      6.65 o 
  -5   0  25       25.83       26.02     10.91 o 
  -3   0  25       54.37       64.95     12.13 o 
  -1   0  25       38.68       65.90     11.97 o 
                                                 
